# Supplementary material for: Lipid and DHA-production in Aurantiochytrium sp. – Responses to nitrogen starvation and oxygen limitation revealed by analyses of production kinetics and global transcriptomes
Source: Sci Rep. 2019 Dec 19;9:19470. doi: 10.1038/s41598-019-55902-4 (PMC6923395; doi:10.1038/s41598-019-55902-4)
Supplement: Supplementary file 2 — Dataset 1 [file 41598_2019_55902_MOESM2_ESM.xlsx]

## Sheet: Title page
Tonje M. B. Heggeset, Helga Ertesvåg, Bin Liu, Trond E. Ellingsen, Olav Vadstein, Inga Marie Aasen
Lipid and DHA-production in Aurantiochytrium sp – Responses to nitrogen starvation and oxygen limitation revealed by analyses of production kinetics and global transcriptomes
Transcriptome data
Output from the CLC Genomics workbench v. 11.0. Genbank accessions and regions are assigned for
all, with exception for 4 reconstructed genes.
Clean reads were mapped against the T66_GeneModels by the RNA-Seq Analysis 2.16 tool in the "One reference sequence per transcript" mode with the expression value defined by Reads Per Kilobase Million (RPKM). Otherwise default parameters were used
The two tabs include the complete data set (Full transcriptome) and data for the selection of genes where the annotation has been manually curated (Manually annotated).
Functional annotation assigned by BLAST searches against different databases is included as "Best hit" information for all sequences that returned significant hits.
"#NUM!" indicates that an erranous value has been calculated, typically resulting from division by 0 for sequences not detected in one or more samples.

## Sheet: Manually annotated
Gene Name	Genbank Accession	Genbank Region	Length	N1 vs. E - Max group means	N1 vs. E - Fold change	N1 vs. E - Log fold change	N1 vs. E - P-value	N1 vs. E - FDR p-value	N1 vs. E - Bonferroni	N2 vs. E - Max group means	N2 vs. E - Fold change	N2 vs. E - Log fold change	N2 vs. E - P-value	N2 vs. E - FDR p-value	N2 vs. E - Bonferroni	O vs. E - Max group means	O vs. E - Fold change	O vs. E - Log fold change	O vs. E - P-value	O vs. E - FDR p-value	O vs. E - Bonferroni	N2 vs. N1 - Max group means	N2 vs. N1 - Fold change	N2 vs. N1 - Log fold change	N2 vs. N1 - P-value	N2 vs. N1 - FDR p-value	N2 vs. N1 - Bonferroni	O vs. N1 - Max group means	O vs. N1 - Fold change	O vs. N1 - Log fold change	O vs. N1 - P-value	O vs. N1 - FDR p-value	O vs. N1 - Bonferroni	O vs. N2 - Max group means	O vs. N2 - Fold change	O vs. N2 - Log fold change	O vs. N2 - P-value	O vs. N2 - FDR p-value	O vs. N2 - Bonferroni	1-1_l1_1 (paired) (GE) - Total counts	1-1_l1_1 (paired) (GE) - RPKM	1-1_l1_1 (paired) (GE) - TPM	1-1_l1_1 (paired) (GE) - CPM	1-2_l1_1 (paired) (GE) - Total counts	1-2_l1_1 (paired) (GE) - RPKM	1-2_l1_1 (paired) (GE) - TPM	1-2_l1_1 (paired) (GE) - CPM	1-3_l1_1 (paired) (GE) - Total counts	1-3_l1_1 (paired) (GE) - RPKM
T66001838.1	KQ758850.1	complement(7008057..7009088)	1032	46.5136	77.9966	6.28534	0	0	0	15.1196	29.2532	4.87052	0	0	0	0.564306	-1.00941	-0.0135183	0.978009	0.992881	1	46.5136	-2.66626	-1.41482	1.74163e-07	5.22938e-07	0.00203475	46.5136	-78.7309	-6.29886	0	0	0	15.1196	-29.5285	-4.88404	0	0	0	6	0.378419	0.395578	0.39506	13	0.871525	0.908448	0.893134	6	0.416069
T66002465.1	KQ758850.1	join(9557064..9557855,9558073..9559059)	1779	266.823	2.94218	1.55688	0	0	0	84.6303	-1.82785	-0.870146	5.36735e-11	2.45332e-10	6.27068e-07	84.6303	-2.19101	-1.1316	0	0	0	266.823	-5.37785	-2.42703	0	0	0	266.823	-6.44634	-2.68848	0	0	0	42.5637	-1.19868	-0.26145	0.0514661	0.0897967	1	2264	82.8326	86.5886	149.069	2247	87.3863	91.0885	154.375	2080	83.6722
T66010800.1	KQ758823.1	36458..37561	1104	14.1596	1.26426	0.338295	0.192073	0.258553	1	83.5631	8.71545	3.12357	0	0	0	19.9874	1.88377	0.913621	0.000398867	0.00132348	1	83.5631	6.89371	2.78528	0	0	0	19.9874	1.49001	0.575326	0.0245585	0.0397901	1	83.5631	-4.6266	-2.20995	0	0	0	218	12.8525	13.4353	14.3539	137	8.58554	8.94927	9.41226	151	9.78817
T66005684.1	KQ758871.1	complement(12429..13943)	1515	678.189	1.06246	0.0874131	0.629779	0.702339	1	593.881	-1.27223	-0.347365	0.0555158	0.0828976	1	611.844	1.00812	0.0116616	0.948733	0.975784	1	678.189	-1.3517	-0.434778	0.0165337	0.026717	1	678.189	-1.05391	-0.0757515	0.676161	0.731172	1	611.844	1.28256	0.359026	0.0478166	0.0843953	1	15294	657.066	686.861	1007.01	12994	593.398	618.538	892.722	11245	531.178
T66002021.1	KQ758850.1	7709490..7710671	1182	82.8668	-1.02761	-0.0392965	0.8239	0.868504	1	79.4523	1.01795	0.025665	0.884519	0.91458	1	80.2443	-1.0082	-0.0117791	0.946874	0.974397	1	82.8668	1.04606	0.0649615	0.713051	0.765678	1	82.8668	1.01926	0.0275174	0.876253	0.906675	1	80.2443	-1.02629	-0.0374441	0.832297	0.879984	1	1497	82.4338	86.1717	98.5676	1344	78.6679	82.0008	92.3363	1276	77.255
T66004387.1	KQ758850.1	16857222..16859120	1899	13.5634	2.26555	1.17986	7.39095e-07	2.31187e-06	0.00863485	5.5966	1.08635	0.119487	0.62367	0.685357	1	5.5966	-1.12752	-0.173149	0.481058	0.592724	1	13.5634	-2.08547	-1.06037	8.40703e-06	2.13613e-05	0.0982193	13.5634	-2.55445	-1.35301	1.79932e-08	6.39726e-08	0.000210214	5.57693	-1.22488	-0.292636	0.233213	0.325174	1	152	5.20978	5.44602	10.0082	172	6.26642	6.5319	11.8169	141	5.31359
T66006468.1	KQ758880.1	complement(959159..961102)	1944	204.301	-1.04508	-0.0636163	0.688725	0.753152	1	227.312	1.24177	0.312394	0.049103	0.074406	1	461.217	2.2684	1.18168	9.33698e-14	1.53639e-12	1.09084e-09	227.312	1.29775	0.37601	0.0178572	0.0286731	1	461.217	2.37067	1.24529	4.10783e-15	2.41164e-14	4.79917e-11	461.217	1.82676	0.869284	4.1947e-08	2.38824e-07	0.000490067	6171	206.614	215.983	406.32	5370	191.115	199.211	368.933	5420	199.525
T66001432.1	KQ758850.1	complement(5289611..5291437)	1827	374.214	-1.07832	-0.108787	0.498758	0.581769	1	374.214	-1.17533	-0.233067	0.147403	0.197716	1	374.214	-1.25347	-0.325931	0.0427937	0.0826242	1	372.156	-1.08996	-0.12428	0.439797	0.508929	1	372.156	-1.16243	-0.217144	0.17715	0.234646	1	304.674	-1.06648	-0.0928634	0.563955	0.654353	1	11005	392.06	409.838	724.607	9644	365.203	380.675	662.568	9328	365.379
T66010908.1	KQ758823.1	364673..366499	1827	191.584	1.17024	0.226801	0.100277	0.146534	1	216.505	1.53923	0.622212	6.45057e-06	1.75505e-05	0.075362	192.93	1.23542	0.304998	0.0271463	0.0556111	1	216.505	1.31532	0.395411	0.00411273	0.0073447	1	192.93	1.0557	0.0781965	0.570729	0.635092	1	216.505	-1.24592	-0.317215	0.0213834	0.0418392	1	4309	153.511	160.472	283.719	4094	155.033	161.602	281.269	3846	150.648
T66007276.1	KQ758891.1	complement(253018..255969)	2952	59.8674	1.09532	0.131356	0.386202	0.469462	1	50.9656	-1.51157	-0.59605	9.15424e-05	0.000217288	1	50.9656	-1.38071	-0.465412	0.00223681	0.00622207	1	59.8674	-1.65566	-0.727407	1.76148e-06	4.83084e-06	0.0205794	59.8674	-1.51232	-0.596768	8.72172e-05	0.000206853	1	37.7151	1.09478	0.130639	0.392781	0.495504	1	2438	53.7549	56.1924	160.526	2179	51.0689	53.2325	149.703	1983	48.0729
T66008242.1	KQ758897.1	complement(561236..563404)	2169	38.0421	1.32531	0.406329	0.0103382	0.0188045	1	37.0686	1.50539	0.590141	0.000195806	0.000444021	1	26.7697	-1.33149	-0.413037	0.00999184	0.023305	1	38.0421	1.13588	0.183811	0.243728	0.305588	1	38.0421	-1.76463	-0.819366	2.82344e-07	8.93452e-07	0.00329863	37.0686	-2.00441	-1.00318	3.23943e-10	2.44643e-09	3.78463e-06	968	29.048	30.3652	63.7364	853	27.2086	28.3613	58.6033	729	24.0526
T66007108.2	KQ758886.1	complement(406427..408910)	2484	24.8305	1.04582	0.0646281	0.664654	0.732907	1	25.0324	1.22853	0.296934	0.0462755	0.0705792	1	30.7266	1.35589	0.439245	0.00316003	0.00844627	1	25.0324	1.17471	0.232306	0.11817	0.159752	1	30.7266	1.29649	0.374616	0.0116391	0.0200768	1	30.7266	1.10367	0.142311	0.33757	0.438301	1	879	23.0323	24.0767	57.8763	810	22.5605	23.5163	55.6491	726	20.916
T66004362.1	KQ758850.1	16783804..16784883	1080	1358.74	1.25871	0.331943	0.0302378	0.0500097	1	1621.79	1.74896	0.8065	1.39741e-07	4.54507e-07	0.00163259	1244.31	1.20747	0.271993	0.0758405	0.133461	1	1621.79	1.38949	0.474557	0.00194104	0.00365171	1	1358.74	-1.04243	-0.0599502	0.6955	0.748552	1	1621.79	-1.44845	-0.534507	0.000482804	0.00140254	1	16701	1006.51	1052.15	1099.65	15664	1003.45	1045.96	1076.16	15340	1016.47
T66009200.1	KQ758900.1	967907..968680	774	495.264	-1.19053	-0.251606	0.0767244	0.115616	1	547.329	1.20241	0.265924	0.0611985	0.0905728	1	538.082	1.06457	0.0902772	0.525249	0.632822	1	547.329	1.4315	0.51753	0.000270392	0.000573631	1	538.082	1.26741	0.341883	0.0161713	0.0271372	1	547.329	-1.12947	-0.175646	0.216279	0.305205	1	5902	496.317	518.822	388.608	5426	485.015	505.563	372.78	5456	504.46
T66010864.1	KQ758823.1	216443..217201	759	875.673	1.31818	0.398544	0.0149888	0.0263291	1	618.955	-1.40655	-0.492166	0.00270248	0.00521007	1	618.955	-1.91482	-0.937206	1.1567e-08	9.05743e-08	0.000135137	875.673	-1.85409	-0.890709	5.57899e-08	1.74276e-07	0.000651793	875.673	-2.52407	-1.33575	4.44089e-16	2.74658e-15	5.18829e-12	404.452	-1.36135	-0.445041	0.00678773	0.0151136	1	7224	619.494	647.584	475.653	6757	615.925	642.02	464.224	6591	621.446
T66010775.1	KQ758821.1	1093934..1095445	1512	80.9933	-1.85368	-0.890392	5.23746e-10	2.23068e-09	6.11893e-06	80.9933	-1.1175	-0.160274	0.261034	0.326586	1	80.9933	-1.81948	-0.863527	1.84284e-09	1.64225e-08	2.15299e-05	66.5994	1.65878	0.730118	3.67453e-07	1.07163e-06	0.00429295	46.8101	1.0188	0.026865	0.852641	0.887114	1	66.5994	-1.62817	-0.703253	1.02282e-06	4.83983e-06	0.0119495	1899	81.7474	85.4542	125.037	1820	83.279	86.8072	125.039	1647	77.9535
T66011026.1	KQ758824.1	80100..81113	1014	1977.54	-1.08826	-0.122018	0.43411	0.518632	1	2216.5	1.21966	0.286482	0.0662719	0.0971827	1	2488.88	1.23291	0.302062	0.052812	0.0989103	1	2216.5	1.32731	0.4085	0.00882397	0.0149688	1	2488.88	1.34172	0.42408	0.00655448	0.0118778	1	2488.88	1.01086	0.0155803	0.920433	0.949445	1	30528	1959.57	2048.43	2010.07	29013	1979.57	2063.44	1993.27	28246	1993.48
T66011142.1	KQ758826.1	complement(129228..130235)	1008	1233.01	1.2653	0.339474	0.0464404	0.0736878	1	907.735	-1.39732	-0.482664	0.00466273	0.008684	1	907.735	-1.84004	-0.87974	2.53837e-07	1.57912e-06	0.00296558	1233.01	-1.76803	-0.822139	1.4309e-06	3.96613e-06	0.0167173	1233.01	-2.3282	-1.21921	8.95395e-13	4.50901e-12	1.04609e-08	597.059	-1.31684	-0.397076	0.0200353	0.0395927	1	14414	930.732	972.936	949.067	12832	880.744	918.058	881.592	12842	911.729
T66006855.2	KQ758883.1	complement(876079..877350)	1272	293.485	1.31119	0.390872	0.0103399	0.0188046	1	252.535	1.31686	0.397106	0.00920832	0.0162313	1	208.646	-1.25336	-0.325798	0.0329996	0.0659033	1	293.485	1.00433	0.00623365	0.967355	0.977381	1	293.485	-1.64338	-0.71667	2.66232e-06	7.62537e-06	0.0311039	252.535	-1.6505	-0.722903	2.19649e-06	9.8471e-06	0.0256616	4066	208.056	217.491	267.719	3865	210.222	219.128	265.536	3691	207.659
T66010974.1	KQ758823.1	642712..644175	1464	382.7	-1.24848	-0.320173	0.0454181	0.0722201	1	382.7	1.08358	0.115811	0.469109	0.539111	1	382.7	-1.27573	-0.351326	0.0281877	0.0574825	1	381.092	1.35283	0.435984	0.0064382	0.0111665	1	328.898	-1.02183	-0.0311527	0.845743	0.881035	1	381.092	-1.38236	-0.467137	0.0035201	0.0083588	1	8621	383.281	400.661	567.636	8392	396.589	413.391	576.552	7533	368.231
T66001704.1	KQ758850.1	join(6488302..6488308,6488455..6488534,6488686..6489366)	768	156.073	1.36172	0.445434	0.000195768	0.000466292	1	184.918	1.87791	0.90913	2.53131e-14	1.48759e-13	2.95733e-10	147.842	1.35034	0.433322	0.000300561	0.00103036	1	184.918	1.37907	0.463696	9.15659e-05	0.000206558	1	156.073	-1.00843	-0.012112	0.919002	0.941565	1	184.918	-1.3907	-0.475807	6.20941e-05	0.00021501	0.725445	1324	112.209	117.297	87.1767	1191	107.292	111.837	81.8248	1091	101.662
T66009556.1	KQ758784.1	join(157048..157243,157348..157871)	720	25.6028	1.10743	0.147219	0.514199	0.595204	1	22.0862	1.11236	0.153627	0.497456	0.566064	1	31.6301	1.4302	0.516219	0.0218305	0.0459624	1	25.6028	1.00445	0.0064077	0.977314	0.985283	1	31.6301	1.29146	0.369	0.0995023	0.141127	1	31.6301	1.28573	0.362592	0.106671	0.16816	1	256	23.1424	24.1918	16.8559	217	20.8518	21.7352	14.9085	210	20.8728
T66010905.1	KQ758823.1	complement(359322..360992)	1671	579.776	-1.16928	-0.225619	0.158781	0.219609	1	657.176	1.2335	0.302759	0.0585696	0.0870681	1	579.776	-1.22183	-0.289045	0.0710841	0.126578	1	657.176	1.44231	0.528378	0.000964675	0.00189321	1	531.432	-1.04494	-0.0634261	0.692082	0.745491	1	657.176	-1.50713	-0.591804	0.000218996	0.000681004	1	15091	587.817	614.472	993.643	14008	579.984	604.555	962.386	13345	571.526
T66006628.1	KQ758883.1	complement(87018..88409)	1392	1208.07	-1.55057	-0.632801	4.26103e-05	0.000109675	0.497816	1208.07	-1.00758	-0.0108911	0.943829	0.962615	1	1208.07	-1.43572	-0.521779	0.000739305	0.0023039	1	1102.07	1.53891	0.62191	5.76426e-05	0.000133091	0.673439	859.742	1.07999	0.111022	0.472856	0.544598	1	1102.07	-1.42493	-0.510888	0.000953118	0.00258839	1	26495	1238.87	1295.05	1744.52	23685	1177.2	1227.07	1627.22	23500	1208.15
T66000705.1	KQ758850.1	2499143..2500564	1422	590.165	2.03187	1.02281	1.96684e-10	8.73381e-10	2.29786e-06	415.071	1.66684	0.737113	4.55303e-06	1.25931e-05	0.0531931	282.561	1.02053	0.0293156	0.855471	0.906446	1	590.165	-1.219	-0.285695	0.0752144	0.106875	1	590.165	-1.991	-0.993492	6.38154e-10	2.56381e-09	7.45556e-06	415.071	-1.63331	-0.707797	1.07505e-05	4.31608e-05	0.125598	6121	280.171	292.876	403.027	5437	264.531	275.738	373.536	5330	268.239
T66003792.1	KQ758850.1	complement(14671699..14673480)	1782	46.1078	-1.04695	-0.0661973	0.610244	0.684277	1	68.5539	1.6539	0.725871	1.88255e-08	6.69728e-08	0.000219939	50.348	1.09245	0.12757	0.326052	0.43921	1	68.5539	1.73156	0.792068	8.34926e-10	3.03971e-09	9.75444e-06	50.348	1.14375	0.193767	0.135589	0.185708	1	68.5539	-1.51393	-0.598302	3.5593e-06	1.54527e-05	0.0415832	1272	46.4601	48.5668	83.7528	1174	45.5802	47.5113	80.6569	1076	43.2114
T66006173.1	KQ758880.1	complement(16797..17975)	1179	1012.22	-1.82023	-0.864123	1.49761e-07	5.06121e-07	0.00174966	1012.22	-1.8148	-0.85981	1.73426e-07	5.58164e-07	0.00202613	1012.22	-2.08717	-1.06155	1.11603e-10	1.18641e-09	1.30386e-06	596.467	1.00299	0.00431351	0.979095	0.986263	1	596.467	-1.14665	-0.197425	0.230523	0.296347	1	512.657	-1.15008	-0.201738	0.220572	0.310302	1	18797	1037.71	1084.76	1237.66	16868	989.842	1031.78	1158.88	16625	1009.12
T66011336.1	KQ758828.1	join(619103..619312,619497..620351)	1065	902.45	-1.38804	-0.473046	0.00503146	0.0096492	1	902.45	-1.44283	-0.528899	0.00171519	0.00341141	1	902.45	-1.68276	-0.750833	8.57937e-06	4.03189e-05	0.100233	697.287	-1.03947	-0.0558531	0.740614	0.789902	1	697.287	-1.21233	-0.277788	0.099757	0.141422	1	574.834	-1.1663	-0.221935	0.188574	0.272729	1	15299	935.006	977.403	1007.34	13550	880.249	917.542	930.921	13276	892.095
T66002987.2	KQ758850.1	11651087..11652514	1428	457.816	-1.99811	-0.998638	6.39455e-12	3.24533e-11	7.47075e-08	457.816	-1.69219	-0.758895	1.77188e-07	5.69173e-07	0.00207008	457.816	-1.71461	-0.777876	8.70553e-08	5.93734e-07	0.00101707	248.609	1.18078	0.239743	0.0995186	0.137305	1	272.759	1.16535	0.220762	0.129362	0.178034	1	272.759	-1.01324	-0.0189811	0.896238	0.930981	1	10112	460.903	481.803	665.808	9234	447.381	466.335	634.4	9282	465.165
T66002528.1	KQ758850.1	complement(9782253..9783569)	1317	460.487	-1.62941	-0.704351	6.15397e-06	1.75358e-05	0.0718969	460.487	-1.46044	-0.546398	0.000453139	0.000981647	1	460.487	-1.51875	-0.602884	0.000109285	0.000411997	1	302.935	1.1157	0.157953	0.311075	0.378162	1	309.827	1.07286	0.101467	0.51529	0.58332	1	309.827	-1.03993	-0.0564855	0.717219	0.786611	1	9311	460.163	481.029	613.068	8613	452.465	471.634	591.736	8628	468.833
T66008367.1	KQ758897.1	1042410..1043936	1527	905.105	-1.70877	-0.77296	2.4617e-06	7.31623e-06	0.0287601	905.105	-1.1924	-0.253871	0.121694	0.167167	1	970.281	1.05069	0.0713333	0.663605	0.754364	1	697.893	1.43305	0.519088	0.00155948	0.00297315	1	970.281	1.79538	0.844293	2.66125e-07	8.44185e-07	0.00310913	970.281	1.25284	0.325205	0.0474179	0.083848	1	22223	947.25	990.202	1463.24	18890	855.872	892.132	1297.79	19464	912.193
T66011598.1	KQ758837.1	83350..84729	1380	484.572	-1.35805	-0.441534	0.00310659	0.00615783	1	493.865	1.10839	0.14847	0.319829	0.388457	1	484.572	-1.33548	-0.417364	0.00520053	0.0131855	1	493.865	1.50525	0.590004	7.76269e-05	0.000176752	0.906915	381.645	1.01689	0.0241702	0.871497	0.902953	1	493.865	-1.48024	-0.565834	0.000151453	0.000485306	1	11121	524.524	548.309	732.244	9176	460.034	479.524	630.415	9047	469.158
T66007190.4	KQ758890.1	32965..35670	2706	608.554	-1.00431	-0.00620884	0.968178	0.981365	1	987.896	1.87942	0.910284	4.90705e-09	1.86194e-08	5.7329e-05	638.019	1.0913	0.126052	0.417996	0.534177	1	987.896	1.88752	0.916493	3.85154e-09	1.33089e-08	4.49975e-05	638.019	1.09601	0.132261	0.395419	0.469909	1	987.896	-1.72218	-0.784232	4.65001e-07	2.29417e-06	0.0054326	24630	592.431	619.294	1621.72	22792	582.734	607.423	1565.87	20441	540.59
T66002600.1	KQ758850.1	10052352..10053767	1416	277.635	-1.58202	-0.661767	1.81366e-06	5.46248e-06	0.021189	277.635	-1.43521	-0.521258	0.000170467	0.000389663	1	277.635	-1.51489	-0.599212	1.56173e-05	6.93751e-05	0.182457	187.988	1.10229	0.140509	0.311625	0.37861	1	187.988	1.04431	0.0625546	0.652495	0.710117	1	187.191	-1.05552	-0.0779542	0.574745	0.664169	1	6578	302.365	316.076	433.118	5431	265.358	276.6	373.124	5247	265.18
T66004470.1	KQ758850.1	17177587..17179161	1575	369.006	-1.90866	-0.932562	1.22995e-08	4.61744e-08	0.000143695	369.006	-1.00557	-0.00801961	0.960894	0.974067	1	369.006	-1.19508	-0.257103	0.116089	0.190622	1	337.353	1.89808	0.924543	1.64203e-08	5.38419e-08	0.000191839	314.79	1.5971	0.675459	3.73165e-05	9.26018e-05	0.435969	337.353	-1.18845	-0.249083	0.127948	0.19599	1	9441	390.156	407.847	621.628	7977	350.409	365.254	548.041	8065	366.452
T66006170.1	KQ758880.1	10553..13843	3291	9.98584	-1.12907	-0.17513	0.292871	0.372359	1	13.7439	1.49789	0.582934	0.000410652	0.000894083	1	17.2121	1.68804	0.75535	4.51189e-06	2.23927e-05	0.0527124	13.7439	1.69122	0.758064	4.46294e-06	1.16646e-05	0.0521406	17.2121	1.90591	0.93048	1.67894e-08	5.98749e-08	0.00019615	17.2121	1.12694	0.172415	0.291324	0.389905	1	512	10.1261	10.5853	33.7118	512	10.7636	11.2196	35.1757	417	9.0678
T66010195.3	LNGJ01001137.1	complement(4520..7639)	3120	312.454	-1.69821	-0.764014	5.99068e-07	1.90085e-06	0.00699891	312.454	-1.0344	-0.0487877	0.749798	0.797731	1	312.454	-1.52231	-0.606266	7.47407e-05	0.000291122	0.873196	277.596	1.64174	0.715226	2.97801e-06	7.9199e-06	0.0347921	209.602	1.11554	0.157747	0.303046	0.375092	1	277.596	-1.4717	-0.557479	0.000270951	0.000826077	1	15274	318.639	333.088	1005.69	13730	304.461	317.36	943.287	13701	314.262
T66010794.1	KQ758823.1	22801..24114	1314	262.29	-2.07734	-1.05474	1.33227e-15	9.09164e-15	1.55649e-11	262.29	-1.33174	-0.413317	0.00169917	0.00338109	1	262.29	-1.33801	-0.420085	0.00142631	0.00416797	1	181.056	1.55986	0.64142	1.2199e-06	3.40307e-06	0.014252	200.137	1.55256	0.634652	1.58257e-06	4.64553e-06	0.0184892	200.137	-1.0047	-0.00676827	0.959085	0.981602	1	5610	277.887	290.488	369.381	4768	251.048	261.684	327.574	4736	257.935
T66006817.1	KQ758883.1	773623..774588	966	389.851	-1.98768	-0.991082	2.40141e-13	1.38205e-12	2.80557e-09	389.851	-1.10463	-0.143565	0.287561	0.354273	1	389.851	-1.56455	-0.645751	1.79743e-06	9.75353e-06	0.0209993	324.357	1.7994	0.847517	3.85507e-10	1.44032e-09	4.50388e-06	254.535	1.27044	0.345331	0.0108939	0.0189169	1	324.357	-1.41636	-0.502186	0.000206228	0.000644417	1	5989	403.532	421.83	394.336	5384	385.606	401.943	369.895	5135	380.414
T66010760.1	KQ758821.1	1050626..1051903	1278	615.739	-1.46509	-0.550991	0.000394586	0.000897925	1	709.837	1.25472	0.32736	0.0351368	0.0549882	1	615.739	-1.67842	-0.747102	1.56857e-06	8.59551e-06	0.0183256	709.837	1.83827	0.878351	1.60252e-08	5.26055e-08	0.000187223	450.115	-1.14561	-0.196111	0.207665	0.269992	1	709.837	-2.10594	-1.07446	4.91851e-12	4.57144e-11	5.7463e-08	11962	609.219	636.844	787.619	11694	633.065	659.885	803.408	10803	604.933
T66002966.1	KQ758850.1	complement(join(11585393..11585841,11586325..11586334))	459	458.112	-1.23164	-0.300585	0.00327346	0.00646228	1	458.112	1.01153	0.0165385	0.871316	0.903728	1	458.112	-1.04379	-0.0618351	0.545102	0.651757	1	426.091	1.24584	0.317124	0.00192742	0.00362843	1	448.611	1.17997	0.23875	0.0196616	0.0324627	1	448.611	-1.05583	-0.0783736	0.443315	0.54668	1	3348	474.759	496.287	220.444	2836	427.474	445.584	194.841	3028	472.103
T66005536.1	KQ758780.1	278502..279287	786	911.818	-1.27983	-0.355957	0.0163017	0.0284555	1	911.818	1.03128	0.0444383	0.76421	0.810187	1	911.818	-1.32345	-0.404304	0.00638392	0.0157582	1	864.502	1.31987	0.400395	0.00689489	0.0119091	1	761.299	-1.03408	-0.0483467	0.744389	0.792998	1	864.502	-1.36485	-0.448742	0.00246951	0.00608548	1	11192	926.8	968.825	736.919	10117	890.523	928.251	695.064	10084	918.129
T66009371.1	KQ758900.1	join(1518487..1518604,1518820..1519169)	468	671.368	-1.29851	-0.376855	0.00340658	0.00670809	1	671.368	1.08566	0.118578	0.356302	0.426111	1	671.368	-1.20762	-0.272169	0.034509	0.0684613	1	670.425	1.40974	0.495432	0.000117929	0.000262132	1	568.709	1.07526	0.104685	0.416576	0.490809	1	670.425	-1.31107	-0.390747	0.0024012	0.00593342	1	5062	704.007	735.93	333.299	4498	664.951	693.122	309.024	4219	645.145
T66009538.1	KQ758784.1	82843..84702	1860	443.597	-1.37389	-0.458265	0.00217437	0.00441258	1	443.597	-1.12154	-0.165483	0.268275	0.33425	1	443.597	-1.12999	-0.176315	0.238216	0.343123	1	363.534	1.225	0.292782	0.0502359	0.0740763	1	401.229	1.21584	0.28195	0.0593718	0.0888258	1	401.229	-1.00754	-0.0108323	0.942247	0.968271	1	13020	455.616	476.276	857.281	11090	412.51	429.987	761.912	12025	462.664
T66000653.1	KQ758850.1	complement(2285231..2286721)	1491	139.803	-1.99889	-0.999196	1.75424e-08	6.50009e-08	0.000204948	523.754	4.07007	2.02505	0	0	0	381.016	2.67217	1.41801	8.88178e-16	1.87982e-14	1.03766e-11	523.754	8.13561	3.02425	0	0	0	381.016	5.34136	2.41721	0	0	0	523.754	-1.52313	-0.607043	0.000558909	0.00160357	1	3845	167.849	175.46	253.168	2675	124.126	129.385	183.78	2655	127.433
T66005350.1	KQ758866.1	complement(join(231290..231327,231405..231671,231787..233275))	1794	164.695	-1.5028	-0.587655	1.54747e-07	5.21914e-07	0.00180791	164.695	-1.76706	-0.821347	2.64233e-13	1.44254e-12	3.08704e-09	164.695	-1.69348	-0.759995	1.31384e-11	1.61235e-10	1.53496e-07	117.181	-1.17584	-0.233692	0.037984	0.0574382	1	117.181	-1.12688	-0.17234	0.125852	0.173957	1	99.4174	1.04344	0.0613525	0.58692	0.675898	1	4670	169.432	177.115	307.489	4225	162.937	169.84	290.269	4054	161.717
T66000362.1	KQ758850.1	complement(join(1136378..1137223,1137373..1137402))	876	2104.98	-1.92058	-0.941541	1.32781e-09	5.46417e-09	1.55128e-05	2104.98	-1.29682	-0.37498	0.0157093	0.0264037	1	2104.98	-1.33598	-0.417899	0.00710295	0.0173063	1	1492.49	1.48099	0.566561	0.000264066	0.000561434	1	1609.35	1.43758	0.523642	0.000746978	0.0015764	1	1609.35	-1.0302	-0.0429186	0.78223	0.838883	1	30376	2256.98	2359.32	2000.06	24859	1963.34	2046.52	1707.88	25640	2094.63
T66007876.1	KQ758893.1	complement(291829..292824)	996	728.603	-1.45316	-0.53919	0.000713103	0.00156601	1	764.519	1.14174	0.191237	0.229729	0.291287	1	728.603	-1.20138	-0.264691	0.0965955	0.163412	1	764.519	1.65913	0.730427	4.53253e-06	1.18438e-05	0.0529536	619.574	1.20957	0.274499	0.085001	0.122525	1	764.519	-1.37167	-0.455928	0.00420506	0.00980985	1	11495	751.191	785.254	756.87	10547	732.632	763.67	724.607	9770	701.987
T66005578.1	KQ758780.1	395598..397181	1584	106.336	1.05028	0.0707711	0.624853	0.697845	1	174.218	2.00383	1.00276	3.72158e-12	1.86286e-11	4.34792e-08	120.241	1.24644	0.31781	0.0280756	0.0572938	1	174.218	1.90791	0.931991	1.02836e-10	4.0493e-10	1.20143e-06	120.241	1.18677	0.247039	0.0875148	0.125637	1	174.218	-1.60765	-0.684952	2.02941e-06	9.1437e-06	0.0237096	2449	100.632	105.195	161.25	2105	91.9418	95.837	144.619	2013	90.9457
T66001999.1	KQ758850.1	7618322..7619077	756	248.494	-1.41802	-0.503879	0.000211317	0.000500572	1	425.233	1.86197	0.896827	3.38686e-11	1.57018e-10	3.95687e-07	304.402	1.19932	0.262218	0.0531493	0.0993827	1	425.233	2.64031	1.40071	0	0	0	304.402	1.70066	0.766098	1.72849e-08	6.15668e-08	0.000201939	425.233	-1.55252	-0.634609	2.68032e-06	1.18794e-05	0.0313142	2891	248.901	260.188	190.353	2712	248.19	258.705	186.322	2624	248.391
T66000832.1	KQ758850.1	2989520..2990992	1473	429.088	-1.31231	-0.392104	0.014674	0.025857	1	515.658	1.30695	0.3862	0.0161713	0.0271177	1	478.229	1.09192	0.126862	0.429635	0.54559	1	515.658	1.71511	0.778304	1.2644e-06	3.51881e-06	0.014772	478.229	1.43293	0.518966	0.00123815	0.00252627	1	515.658	-1.19693	-0.259338	0.106302	0.167647	1	10631	469.756	491.057	699.981	8673	407.364	424.622	595.858	8442	410.144
T66008357.1	KQ758897.1	complement(join(1017019..1017705,1017883..1017939))	744	183.394	-2.09034	-1.06374	5.88418e-15	3.82341e-14	6.87449e-11	183.394	-1.08006	-0.111108	0.411367	0.481805	1	183.394	-1.3121	-0.391878	0.00385374	0.010084	1	156.159	1.9354	0.952629	2.93277e-12	1.30777e-11	3.42635e-08	142.663	1.59313	0.67186	9.06543e-07	2.72336e-06	0.0105911	156.159	-1.21484	-0.280769	0.0386587	0.0701755	1	2171	189.927	198.54	142.946	1976	183.751	191.536	135.756	1835	176.505
T66011653.1	KQ758776.1	4177..4902	726	79.609	-4.10717	-2.03815	0	0	0	79.609	-1.29975	-0.378239	0.0693639	0.101108	1	79.609	-1.82325	-0.866514	3.51441e-05	0.000145754	0.410588	56.3072	3.15996	1.65991	8.21565e-15	4.31192e-14	9.59834e-11	44.602	2.25266	1.17163	4.98425e-08	1.68981e-07	0.00058231	56.3072	-1.40277	-0.488275	0.0201649	0.0397884	1	929	83.2875	87.0642	61.1685	815	77.6671	80.9575	55.9926	790	77.8725
T66011482.1	KQ758834.1	complement(140863..142938)	2076	354.273	-1.96616	-0.975378	5.47566e-09	2.12744e-08	6.39721e-05	354.273	-1.19908	-0.261932	0.117073	0.161655	1	354.273	-1.81332	-0.85863	2.84805e-07	1.76425e-06	0.00332738	271.553	1.63972	0.713446	2.00289e-05	4.86683e-05	0.233997	199.634	1.08429	0.116748	0.485615	0.556384	1	271.553	-1.51225	-0.596698	0.000362183	0.00107669	1	11627	364.537	381.066	765.561	10666	355.46	370.519	732.782	9945	342.824
T66011516.1	KQ758835.1	join(6830..6955,7026..7898)	999	1387.7	-1.58199	-0.661737	4.37633e-05	0.000112445	0.511287	1802.08	1.41229	0.498039	0.00208974	0.00409913	1	1911.68	1.34977	0.432708	0.00750794	0.018153	1	1802.08	2.23423	1.15978	7.86038e-13	3.64561e-12	9.18328e-09	1911.68	2.13531	1.09445	1.38174e-11	6.3831e-11	1.61429e-07	1911.68	-1.04632	-0.065331	0.686429	0.760435	1	22842	1488.23	1555.71	1503.99	18925	1310.65	1366.18	1300.2	19044	1364.23
T66007131.1	KQ758887.1	complement(join(38364..41330,41479..42231))	3720	163.038	1.24679	0.318218	0.0527155	0.0826124	1	214.919	1.91772	0.93939	1.05916e-08	3.86814e-08	0.000123742	121.97	-1.83092	-0.872566	1.16188e-07	7.69955e-07	0.00135743	214.919	1.53812	0.621171	0.000153791	0.000336847	1	163.038	-2.28277	-1.19078	4.63407e-13	2.37768e-12	5.41399e-09	214.919	-3.51118	-1.81196	0	0	0	6834	119.573	124.995	449.974	6682	124.274	129.539	459.071	6345	122.063
T66000322.1	KQ758850.1	complement(923070..926720)	3651	21.2153	-1.24537	-0.316575	0.0218756	0.0372447	1	34.1405	1.74982	0.807205	3.67106e-09	1.40851e-08	4.2889e-05	30.8063	1.42128	0.507187	0.000218362	0.000773303	1	34.1405	2.17917	1.12378	2.22045e-16	1.26482e-15	2.59415e-12	30.8063	1.77002	0.823762	2.11332e-09	8.12168e-09	2.46899e-05	34.1405	-1.23116	-0.300018	0.0277317	0.0526385	1	1329	23.6927	24.767	87.5059	1134	21.4891	22.3995	77.9088	942	18.4643
T66006276.1	KQ758880.1	369592..371517	1926	489.686	1.48475	0.570223	0.000167262	0.000401918	1	347.256	1.22427	0.291923	0.0540874	0.080982	1	308.467	-1.32609	-0.407181	0.00727526	0.0176647	1	489.686	-1.21277	-0.2783	0.0661437	0.0950734	1	489.686	-1.96892	-0.977404	1.14193e-10	4.90486e-10	1.33412e-06	347.256	-1.6235	-0.699104	4.03973e-06	1.73707e-05	0.0471962	9460	319.695	334.191	622.879	8473	304.367	317.261	582.117	8110	301.341
T66007409.1	KQ758891.1	complement(692437..695808)	3372	53.2707	1.29504	0.372995	0.0217995	0.0371204	1	38.5413	-1.53481	-0.618056	0.000158468	0.000364015	1	38.5413	-1.21467	-0.280568	0.0857165	0.148206	1	53.2707	-1.98763	-0.991051	1.28869e-09	4.62686e-09	1.50558e-05	53.2707	-1.57305	-0.653563	6.05218e-05	0.000146514	0.707076	32.4036	1.26355	0.337488	0.0395587	0.0716423	1	1730	33.3933	34.9075	113.909	1998	40.9943	42.7311	137.268	1943	41.2362
T66001125.1	KQ758850.1	complement(4129980..4133129)	3150	20.4483	-1.36941	-0.45355	0.00135409	0.00284889	1	20.8663	1.10835	0.148409	0.291543	0.358315	1	22.2189	1.06183	0.0865517	0.53894	0.646119	1	20.8663	1.51778	0.60196	2.07611e-05	5.03637e-05	0.242552	22.2189	1.45408	0.540102	0.000136288	0.000317245	1	22.2189	-1.04381	-0.0618575	0.66029	0.739188	1	1098	22.6878	23.7166	72.2961	916	20.1187	20.9711	62.9316	816	18.5384
T66006070.1	KQ758875.1	91220..93127	1908	64.3262	-1.16864	-0.22483	0.111613	0.160944	1	64.3262	1.01975	0.0282212	0.841633	0.87785	1	64.3262	-1.05693	-0.0798776	0.572096	0.677156	1	60.2994	1.19172	0.253051	0.0734385	0.104606	1	62.1064	1.10569	0.144952	0.305656	0.377684	1	62.1064	-1.07781	-0.108099	0.444677	0.547724	1	1892	64.5422	67.4688	124.576	1766	64.0366	66.7496	121.329	1717	64.4
T66007895.1	KQ758893.1	344843..346675	1833	353.047	-2.77908	-1.47461	0	0	0	353.047	-1.78801	-0.838357	3.47504e-07	1.08495e-06	0.00405989	353.047	-2.26709	-1.18084	7.39298e-13	1.08508e-11	8.63721e-09	181.466	1.55428	0.636249	0.000113882	0.000253715	1	158.927	1.22584	0.293766	0.0750111	0.109326	1	181.466	-1.26794	-0.342483	0.037745	0.068752	1	9143	324.659	339.38	602.006	10030	378.577	394.616	689.087	9116	355.906
T66002129.1	KQ758850.1	8181428..8182960	1533	546.765	1.28249	0.358952	0.0292016	0.0484331	1	767.026	2.09917	1.06982	7.94633e-11	3.57065e-10	9.2837e-07	397.612	-1.23577	-0.305408	0.0637615	0.115546	1	767.026	1.63679	0.71087	1.54708e-05	3.8124e-05	0.180746	546.765	-1.58486	-0.66436	5.47659e-05	0.000133104	0.63983	767.026	-2.59409	-1.37523	1.11022e-16	1.54598e-15	1.29707e-12	9323	395.835	413.784	613.858	8670	391.285	407.862	595.652	8691	405.715
T66003898.1	KQ758850.1	complement(15034783..15036981)	2199	271.004	1.34426	0.426811	0.00975109	0.0178393	1	558.466	3.23072	1.69186	0	0	0	229.427	1.19436	0.25624	0.12091	0.19751	1	558.466	2.40335	1.26505	1.69864e-14	8.73085e-14	1.98452e-10	271.004	-1.1255	-0.170571	0.301557	0.373645	1	558.466	-2.70498	-1.43562	0	0	0	7076	209.442	218.939	465.908	5839	183.709	191.492	401.155	5247	170.757
T66001169.1	KQ758850.1	4294450..4296027	1578	255.77	-1.27008	-0.344915	0.0168702	0.0293733	1	336.294	1.43026	0.516276	0.000342048	0.000752713	1	255.77	-1.30874	-0.388183	0.00719781	0.0175009	1	336.294	1.81654	0.861191	2.36314e-09	8.30584e-09	2.76086e-05	215.533	-1.03045	-0.043268	0.764627	0.810409	1	336.294	-1.87184	-0.904459	3.69039e-10	2.77444e-09	4.31148e-06	6656	274.541	286.99	438.254	5607	245.833	256.248	385.216	5445	246.936
T66003915.1	KQ758850.1	15104426..15106378	1953	46.7708	-1.19941	-0.262326	0.0482786	0.0763556	1	55.1989	1.28414	0.360797	0.0063702	0.0115153	1	56.7579	1.18746	0.247875	0.0612215	0.111793	1	55.1989	1.54021	0.623123	2.55645e-06	6.86598e-06	0.029867	56.7579	1.42425	0.5102	0.000119885	0.000280459	1	56.7579	-1.08142	-0.112923	0.39253	0.495294	1	1423	47.4246	49.575	93.6952	1356	48.0367	50.0719	93.1608	1224	44.8511
T66009186.1	KQ758900.1	929251..930837	1587	96.6371	-1.21978	-0.286626	0.039231	0.0632799	1	96.6371	1.06087	0.0852453	0.539299	0.605829	1	98.5549	-1.00134	-0.00193261	0.988903	0.997973	1	94.2395	1.29403	0.371871	0.00747144	0.0128196	1	98.5549	1.21815	0.284693	0.0406988	0.0631453	1	98.5549	-1.06229	-0.0871779	0.530396	0.624407	1	2425	99.4571	103.967	159.67	2121	92.4655	96.3829	145.718	2173	97.9888
T66004665.1	KQ758850.1	17858009..17859505	1497	58.2737	-1.18405	-0.243728	0.184425	0.249998	1	528.931	9.85953	3.30152	0	0	0	380.63	6.41468	2.68138	0	0	0	528.931	11.6742	3.54525	0	0	0	380.63	7.59529	2.9251	0	0	0	528.931	-1.53703	-0.620142	0.000608012	0.00173127	1	1541	67.0011	70.0392	101.465	1221	56.43	58.8207	83.8859	1075	51.3902
T66003533.1	KQ758850.1	complement(13752020..13753270)	1251	132.675	-1.52605	-0.609807	0.000166154	0.000399336	1	136.586	1.11889	0.16207	0.315667	0.383921	1	280.404	2.07229	1.05123	6.86727e-11	7.51221e-10	8.02304e-07	136.586	1.70749	0.771876	1.86176e-06	5.09391e-06	0.021751	280.404	3.16243	1.66104	0	0	0	280.404	1.8521	0.889159	3.39903e-08	1.95717e-07	0.000397109	2849	148.23	154.951	187.588	2238	123.771	129.015	153.756	2203	126.023
T66001194.1	KQ758850.1	4388611..4390125	1515	119.717	-2.85801	-1.51501	0	0	0	119.717	-1.84124	-0.880675	1.00405e-09	4.03935e-09	1.17303e-05	119.717	-1.15057	-0.202349	0.158581	0.24588	1	59.812	1.55222	0.634336	1.33195e-05	3.31018e-05	0.155612	106.281	2.48399	1.31266	0	0	0	106.281	1.60028	0.678326	2.62539e-06	1.16404e-05	0.0306725	3094	132.926	138.953	203.719	2462	112.432	117.196	169.146	2409	113.794
T66005295.1	KQ758866.1	complement(69101..72571)	3471	8.18686	1.82536	0.868178	1.01014e-06	3.12208e-06	0.0118015	258.945	67.0565	6.06731	0	0	0	109.932	25.68	4.68257	0	0	0	258.945	36.7361	5.19913	0	0	0	109.932	14.0685	3.81439	0	0	0	258.945	-2.61124	-1.38473	0	0	0	218	4.08792	4.27329	14.3539	214	4.26555	4.44627	14.7024	206	4.24723
T66001332.1	KQ758850.1	4944383..4945651	1269	698.817	-2.28392	-1.19151	1.48881e-13	8.72305e-13	1.73938e-09	698.817	-1.53271	-0.61608	0.000132328	0.000307536	1	698.817	-1.69624	-0.762341	2.26237e-06	1.20361e-05	0.0264312	419.344	1.49013	0.575434	0.00036276	0.000754518	1	420.877	1.34646	0.429173	0.00783991	0.0140052	1	420.877	-1.1067	-0.146261	0.364612	0.466261	1	15295	784.492	820.065	1007.07	11911	649.386	676.897	818.317	11749	662.572
T66002557.1	KQ758850.1	complement(join(9891773..9892958,9893276..9893313))	1224	884.021	-1.54918	-0.631501	5.86034e-05	0.000148388	0.684663	884.021	-1.33761	-0.419658	0.00757532	0.0135346	1	884.021	-1.58349	-0.663107	2.4594e-05	0.00010552	0.287332	611.124	1.15817	0.211843	0.177817	0.230238	1	611.124	-1.02215	-0.0316064	0.840705	0.877352	1	607.75	-1.18382	-0.24345	0.121577	0.187812	1	18174	966.429	1010.25	1196.64	14853	839.554	875.123	1020.44	14471	846.079
T66008840.1	KQ758899.1	1211511..1213787	2277	53.9025	1.48381	0.569302	5.2206e-05	0.000132997	0.609923	94.5354	3.0295	1.59908	0	0	0	56.1667	1.61889	0.695008	7.97881e-07	4.59647e-06	0.00932165	94.5354	2.04171	1.02978	1.43552e-13	6.94746e-13	1.67712e-09	56.1667	1.09104	0.125706	0.369198	0.442394	1	94.5354	-1.87134	-0.904073	8.77763e-11	7.12147e-10	1.02549e-06	1232	35.2167	36.8136	81.1191	1127	34.2434	35.6942	77.4279	1028	32.309
T66005762.1	KQ758871.1	complement(271645..273630)	1986	45.2803	-1.38178	-0.466528	0.00311423	0.00617193	1	45.2803	-1.4386	-0.524667	0.000911716	0.00189025	1	45.2803	-2.719	-1.44307	0	0	0	35.1225	-1.04112	-0.0581381	0.714071	0.766491	1	35.1225	-1.96775	-0.976546	1.31714e-09	5.1586e-09	1.53881e-05	28.9382	-1.89003	-0.918408	1.26523e-08	7.74722e-08	0.000147817	1473	48.2752	50.4643	96.9873	1352	47.0992	49.0946	92.8859	1123	40.4664
T66008640.1	KQ758899.1	611667..612944	1278	52.031	-3.95992	-1.98547	0	0	0	52.031	-1.32335	-0.404199	0.0358994	0.0560412	1	52.031	-2.92273	-1.54731	2.77556e-15	5.47751e-14	3.24268e-11	36.165	2.99233	1.58127	1.22125e-15	6.69222e-15	1.42678e-11	18.2006	1.35487	0.438155	0.0290234	0.0464176	1	36.165	-2.20857	-1.14311	6.07228e-09	3.90223e-08	7.09425e-05	1289	65.6482	68.625	84.8721	807	43.6877	45.5385	55.443	835	46.7573
T66000025.1	KQ758847.1	join(19852..20026,20234..20694,20819..21040)	858	397.641	1.06232	0.0872133	0.553024	0.631705	1	407.762	1.27119	0.346185	0.0185137	0.0306498	1	349.18	-1.38313	-0.467935	0.00149425	0.00434694	1	407.762	1.19663	0.258972	0.0779582	0.110385	1	397.641	-1.46932	-0.555148	0.000163624	0.00037691	1	407.762	-1.75823	-0.81412	3.22529e-08	1.86263e-07	0.00037681	4361	330.826	345.827	287.143	4517	364.233	379.664	310.33	4226	352.481
T66000466.1	KQ758850.1	complement(1537532..1538485)	954	87.4579	1.99589	0.997031	3.58115e-11	1.71119e-10	4.18385e-07	303.861	8.03889	3.007	0	0	0	60.7945	1.44512	0.531188	0.000463226	0.00150917	1	303.861	4.02773	2.00997	0	0	0	87.4579	-1.38112	-0.465843	0.00184174	0.00366247	1	303.861	-5.56279	-2.47581	0	0	0	611	41.6863	43.5766	40.2303	542	39.3067	40.972	37.2368	564	42.3082
T66007495.1	KQ758892.1	complement(40291..41166)	876	225.151	2.90475	1.53841	1.06581e-14	6.77839e-14	1.24519e-10	1252.3	18.7504	4.22885	0	0	0	72.6623	-1.0609	-0.0852931	0.670574	0.759917	1	1252.3	6.45511	2.69044	0	0	0	225.151	-3.08166	-1.62371	3.33067e-16	2.072e-15	3.89122e-12	1252.3	-19.8924	-4.31415	0	0	0	970	72.0723	75.3404	63.8681	1110	87.6668	91.3808	76.2599	713	58.2477
T66007710.1	KQ758892.1	complement(749071..749919)	849	40.9474	2.82063	1.49602	1.44329e-14	9.08021e-14	1.6862e-10	113.64	9.102	3.18618	0	0	0	13.5875	-1.36147	-0.445161	0.030841	0.0622413	1	113.64	3.22694	1.69017	0	0	0	40.9474	-3.84019	-1.94118	0	0	0	113.64	-12.3921	-3.63135	0	0	0	158	12.113	12.6622	10.4033	184	14.9943	15.6295	12.6413	162	13.6553
T66011468.1	KQ758834.1	complement(94254..95198)	945	49.6593	-1.36206	-0.445787	0.00327553	0.00646528	1	136.033	2.97835	1.57451	0	0	0	49.6593	-1.07385	-0.10279	0.496688	0.607433	1	136.033	4.05668	2.0203	0	0	0	47.2907	1.26839	0.342997	0.0241415	0.0391839	1	136.033	-3.19829	-1.6773	0	0	0	766	52.7591	55.1515	50.436	675	49.4183	51.512	46.3743	618	46.8005
T66004483.1	KQ758850.1	complement(17228399..17229235)	837	25.1927	1.16255	0.21729	0.497762	0.580781	1	20.4634	-4.80824	-2.26551	2.18455e-11	1.03538e-10	2.55221e-07	20.4634	-2.73483	-1.45145	1.06666e-05	4.91201e-05	0.124618	25.1927	-5.58981	-2.4828	1.93845e-13	9.3044e-13	2.26469e-09	25.1927	-3.17937	-1.66874	3.86671e-07	1.20563e-06	0.00451748	7.65009	1.75815	0.814058	0.0187575	0.0374172	1	244	18.9743	19.8347	16.0658	238	19.6729	20.5063	16.3512	266	22.7431
T66004756.1	KQ758850.1	complement(18168329..18169330)	1002	141.617	-2.65302	-1.40763	0	0	0	141.617	-1.73638	-0.796084	1.04297e-08	3.81257e-08	0.00012185	141.617	-1.51021	-0.594751	1.83768e-05	8.05915e-05	0.214696	74.8998	1.5279	0.61155	1.41176e-05	3.49366e-05	0.164936	95.8683	1.75672	0.812883	7.39946e-09	2.72362e-08	8.64478e-05	95.8683	1.14976	0.201332	0.149941	0.224067	1	2125	138.036	144.295	139.917	2202	152.043	158.484	151.283	1887	134.771
T66004735.1	KQ758850.1	18103725..18104678	954	675.503	1.51944	0.60354	0.000243428	0.000571537	1	482.066	1.26651	0.340863	0.0383426	0.0594817	1	441.749	1.04406	0.0621981	0.705604	0.788406	1	675.503	-1.1997	-0.262678	0.110159	0.150191	1	675.503	-1.45533	-0.541342	0.000999255	0.00207138	1	482.066	-1.21307	-0.278665	0.0904313	0.14591	1	6329	431.805	451.385	416.723	5402	391.762	408.359	371.132	5579	418.506
T66003894.1	KQ758850.1	15023754..15025937	2184	8.45431	2.29127	1.19615	1.85062e-05	4.96459e-05	0.216208	3.44462	-1.45481	-0.540833	0.0638129	0.0939542	1	3.44462	-2.9399	-1.55577	4.73915e-07	2.82275e-06	0.00553675	8.45431	-3.33337	-1.73698	1.14104e-09	4.10811e-09	1.33308e-05	8.45431	-6.73613	-2.75192	0	0	0	2.17509	-2.02081	-1.01494	0.00124137	0.00328492	1	122	3.63587	3.80073	8.03289	108	3.42127	3.56621	7.41988	100	3.27673
T66005256.3	KQ758864.1	complement(214451..216283)	1833	1000.08	1.12364	0.168177	0.349294	0.431466	1	828.017	-2.64423	-1.40285	6.21725e-15	3.82497e-14	7.26361e-11	828.017	-1.67831	-0.747009	3.2475e-05	0.000135744	0.379406	1000.08	-2.97115	-1.57102	0	0	0	1000.08	-1.88581	-0.915186	3.55579e-07	1.11433e-06	0.00415423	504.78	1.57553	0.655838	0.00026733	0.000815887	1	23821	845.86	884.215	1568.46	21582	814.602	849.113	1482.74	21095	823.589
T66006791.1	KQ758883.1	complement(673179..675062)	1884	78.7511	1.02621	0.0373282	0.784823	0.835618	1	218.016	3.31266	1.72799	0	0	0	71.627	-1.10453	-0.143435	0.295386	0.406382	1	218.016	3.22805	1.69066	0	0	0	78.7511	-1.13348	-0.180763	0.186881	0.246176	1	218.016	-3.65894	-1.87143	0	0	0	2127	73.4831	76.8152	140.049	1942	71.3156	74.3369	133.42	1845	70.0824
T66009279.1	KQ758900.1	complement(join(1193262..1193894,1194012..1194132,1194266..1194375))	864	284.41	-1.49647	-0.581565	0.00011434	0.00027999	1	284.41	1.07489	0.104193	0.488689	0.557608	1	284.41	-1.73061	-0.791278	1.61766e-07	1.04357e-06	0.00188991	280.943	1.60855	0.685758	5.37721e-06	1.39542e-05	0.062822	203.837	-1.15646	-0.209712	0.165717	0.221772	1	280.943	-1.86022	-0.89547	3.04943e-09	2.0428e-08	3.56265e-05	3932	296.211	309.642	258.896	3431	274.741	286.38	235.719	3408	282.28
T66005706.1	KQ758871.1	complement(93052..100140)	7089	451.668	2.15607	1.1084	2.66739e-11	1.2872e-10	3.11631e-07	230.647	1.28332	0.359885	0.0305296	0.0483893	1	195.637	-1.06139	-0.085959	0.605457	0.705311	1	451.668	-1.68007	-0.748518	6.77377e-06	1.73739e-05	0.0791379	451.668	-2.28844	-1.19436	6.96998e-13	3.52721e-12	8.14303e-09	230.647	-1.36211	-0.445844	0.00737132	0.0162919	1	21951	201.544	210.683	1445.33	19925	194.46	202.698	1368.9	18911	190.908
T66010470.1	KQ758821.1	11834..12964	1131	54.8446	-1.63365	-0.708103	2.94375e-05	7.70772e-05	0.343919	54.8446	-1.06407	-0.0895967	0.595118	0.658281	1	57.9186	1.03373	0.0478628	0.776252	0.843442	1	47.3882	1.53529	0.618507	0.00026925	0.000571313	1	57.9186	1.68876	0.755966	8.28276e-06	2.24051e-05	0.0967675	57.9186	1.09997	0.13746	0.415141	0.51784	1	976	56.1679	58.7148	64.2632	884	54.0761	56.3671	60.7331	858	54.2898
T66001099.1	KQ758850.1	join(4011585..4020350,4027667..4027966)	9066	13.7041	1.98111	0.986306	4.93288e-11	2.3257e-10	5.76308e-07	20.3966	3.43382	1.77981	0	0	0	15.6076	2.3627	1.24044	1.11022e-16	2.55329e-15	1.29707e-12	20.3966	1.73328	0.793508	8.53622e-08	2.6279e-07	0.000997287	15.6076	1.19262	0.254132	0.0871799	0.125203	1	20.3966	-1.45334	-0.539376	0.000271371	0.000827139	1	1003	7.20089	7.52741	66.0409	862	6.57821	6.8569	59.2217	708	5.5887
T66003188.1	KQ758850.1	12401335..12402249	915	15.1668	-1.16926	-0.225597	0.364822	0.447242	1	15.1668	-1.64964	-0.722154	0.0043722	0.00818072	1	16.3786	1.05741	0.0805369	0.745836	0.820104	1	13.8862	-1.41084	-0.496556	0.0505661	0.0744879	1	16.3786	1.23639	0.306134	0.21902	0.28318	1	16.3786	1.74435	0.802691	0.00154366	0.00399475	1	232	16.5032	17.2515	15.2757	188	14.2152	14.8174	12.9161	189	14.782
T66001699.1	KQ758850.1	complement(6478563..6479033)	471	176.428	-2.06854	-1.04862	1.10143e-11	5.48742e-11	1.2868e-07	176.428	-2.24216	-1.16489	6.09512e-14	3.50612e-13	7.12093e-10	176.428	-1.80319	-0.850552	3.62003e-08	2.63178e-07	0.000422928	91.277	-1.08393	-0.116273	0.458616	0.527415	1	99.8992	1.14716	0.198064	0.204532	0.266542	1	99.8992	1.24344	0.314337	0.0451572	0.0802513	1	1271	175.641	183.605	83.687	1188	174.506	181.9	81.6187	1179	179.138
T66004311.1	KQ758850.1	complement(16585741..16598190)	12450	162.699	2.81971	1.49555	0	0	0	102.557	2.06579	1.04669	1.25939e-11	6.0875e-11	1.47135e-07	54.0098	-1.09424	-0.129923	0.400957	0.516698	1	162.699	-1.36495	-0.448852	0.00364399	0.00656785	1	162.699	-3.08543	-1.62547	0	0	0	102.557	-2.26046	-1.17662	2.69784e-14	3.0992e-13	3.15189e-10	10789	56.4044	58.962	710.384	9791	54.4094	56.7145	672.667	8910	51.2156
T66011701			8439	461.173	1.38301	0.467812	0.00616816	0.0116644	1	311.53	-1.29675	-0.3749	0.0282142	0.0450186	1	311.53	-1.29996	-0.378469	0.0267487	0.0549122	1	461.173	-1.79342	-0.842712	8.10126e-07	2.29782e-06	0.00946471	461.173	-1.79786	-0.846281	7.2794e-07	2.20954e-06	0.00850453	245.267	-1.00248	-0.00356915	0.983335	0.995003	1	39041	301.114	314.768	2570.59	40592	332.786	346.885	2788.78	35458	300.689
T66005413.1	KQ758867.1	complement(191251..197400)	6150	233.301	1.25755	0.330619	0.0497208	0.0783079	1	173.074	-1.34996	-0.43292	0.0102236	0.0178566	1	173.074	-1.12226	-0.166404	0.323491	0.436564	1	233.301	-1.69765	-0.763539	5.88711e-06	1.51873e-05	0.0687792	233.301	-1.4113	-0.497023	0.00318236	0.006098	1	157.85	1.2029	0.266516	0.11393	0.1779	1	16432	173.907	181.792	1081.94	15967	179.624	187.234	1096.97	14239	165.691
T66011702			4494	563.425	1.59225	0.671064	6.89284e-05	0.000173144	0.805291	330.36	-1.53627	-0.619428	0.000241065	0.000540672	1	330.36	-1.3089	-0.388352	0.0213255	0.0450323	1	563.425	-2.44611	-1.29049	1.9984e-14	1.01953e-13	2.33473e-10	563.425	-2.08409	-1.05942	3.3478e-10	1.37623e-09	3.91123e-06	258.403	1.17371	0.231077	0.170887	0.250373	1	22193	321.428	336.003	1461.26	22231	342.249	356.749	1527.33	20560	327.404
T66011703			867	57.6804	-1.23564	-0.305264	0.0540998	0.0844871	1	57.6804	-1.22294	-0.290348	0.0676924	0.0989305	1	67.7542	1.14875	0.200065	0.205015	0.303649	1	49.9627	1.01039	0.0149157	0.925429	0.944261	1	67.7542	1.41945	0.505329	0.00141207	0.00285716	1	67.7542	1.40485	0.490413	0.00200372	0.00504624	1	785	58.932	61.6043	51.6871	709	56.5774	58.9744	48.7102	697	57.5317
T66002724.1	KQ758850.1	complement(10555377..10556741)	1365	12.3509	2.78287	1.47657	5.16424e-06	1.4835e-05	0.0603338	11.9021	3.09668	1.63072	4.84023e-07	1.49086e-06	0.00565484	4.19183	-1.87099	-0.903803	0.00877248	0.0208015	1	12.3509	1.11277	0.154152	0.624975	0.686433	1	12.3509	-5.20672	-2.38037	1.55731e-12	7.70934e-12	1.81941e-08	11.9021	-5.79387	-2.53453	5.26246e-14	5.90598e-13	6.14813e-10	58	2.76564	2.89105	3.81892	117	5.9302	6.18144	8.03821	74	3.87965
T66002957.1	KQ758850.1	complement(11558570..11559823)	1254	417.472	4.5755	2.19393	0	0	0	1801.7	23.1093	4.5304	0	0	0	377.039	4.34824	2.12043	0	0	0	1801.7	5.05066	2.33647	0	0	0	417.472	-1.05226	-0.0734978	0.720041	0.771199	1	1801.7	-5.31463	-2.40997	0	0	0	1467	76.1436	79.5963	96.5923	1530	84.4131	87.9894	105.115	1649	94.1059
T66006792.1	KQ758883.1	complement(675974..677293)	1320	41.1528	1.29284	0.370548	0.0356746	0.0581002	1	29.8991	-1.47298	-0.558738	0.00182429	0.00361057	1	34.1541	1.11606	0.158419	0.37141	0.486947	1	41.1528	-1.90433	-0.929286	1.86352e-07	5.58245e-07	0.00217715	41.1528	-1.1584	-0.212129	0.228826	0.294424	1	34.1541	1.64394	0.717157	6.22703e-05	0.000215557	0.727504	552	27.2186	28.4528	36.3456	589	30.8715	32.1794	40.4658	583	31.6074
T66003476.1	KQ758850.1	complement(13547115..13548554)	1440	12.5244	-1.03422	-0.0485389	0.812217	0.859522	1	17.1058	1.53774	0.620812	0.00216788	0.00424527	1	12.1051	-1.02705	-0.0385113	0.851183	0.90313	1	17.1058	1.59036	0.66935	0.00093224	0.00183418	1	12.5244	1.00697	0.0100275	0.96099	0.97408	1	17.1058	-1.57934	-0.659323	0.00117408	0.00312669	1	260	11.752	12.2849	17.1193	263	12.636	13.1713	18.0688	240	11.9273
T66010139.1	KQ758805.1	complement(79986..81545)	1560	44.5079	-1.07927	-0.110056	0.474025	0.557988	1	44.5079	-1.96413	-0.973893	4.38863e-10	1.83378e-09	5.12724e-06	44.5079	-2.44218	-1.28817	2.22045e-16	4.98874e-15	2.59415e-12	44.0079	-1.81987	-0.863837	3.12676e-08	9.99452e-08	0.0003653	44.0079	-2.26281	-1.17812	6.92779e-14	3.76103e-13	8.09374e-10	20.8289	-1.24339	-0.314279	0.0489587	0.085974	1	1024	42.7244	44.6617	67.4236	1074	47.6317	49.6496	73.7866	941	43.1677
T66000527.1	KQ758850.1	complement(1772601..1773857)	1257	41.6928	-1.79244	-0.841924	4.08514e-08	1.45642e-07	0.000477267	47.0794	1.2282	0.296543	0.0495937	0.0751044	1	56.3898	1.3225	0.403266	0.00752923	0.0181969	1	47.0794	2.20147	1.13847	1.00586e-13	4.90872e-13	1.17515e-09	56.3898	2.3705	1.24519	3.33067e-16	2.072e-15	3.89122e-12	56.3898	1.07678	0.106723	0.478162	0.578479	1	848	43.9098	45.9009	55.8352	731	40.2345	41.939	50.2216	719	40.9343
T66006246.1	KQ758880.1	complement(290405..292033)	1629	76.5756	-1.14424	-0.194386	0.127071	0.180518	1	76.5756	-1.45704	-0.543043	2.24623e-05	5.70493e-05	0.262427	76.5756	-1.44304	-0.529107	3.6379e-05	0.000150182	0.425016	71.571	-1.27338	-0.348658	0.00653714	0.0113314	1	71.571	-1.26113	-0.334721	0.00904467	0.0159284	1	54.2128	1.00971	0.0139369	0.913919	0.944143	1	1874	74.8772	78.2724	123.391	1871	79.4637	82.8302	128.543	1716	75.3858
T66003689.1	KQ758850.1	complement(14280075..14280887)	813	207.232	-1.54354	-0.626245	3.38208e-05	8.7916e-05	0.395129	247.343	1.29796	0.37625	0.0123973	0.0212746	1	207.232	-1.05351	-0.0752024	0.617911	0.716105	1	247.343	2.00346	1.00249	3.03672e-11	1.25187e-10	3.54779e-07	200.694	1.46514	0.551042	0.000267188	0.000598802	1	247.343	-1.36742	-0.451452	0.00271805	0.00663775	1	2533	202.789	211.985	166.781	2137	181.857	189.562	146.818	2693	237.05
T66005597.1	KQ758780.1	complement(448540..449613)	1074	290.489	-1.22807	-0.296389	0.0174307	0.0302454	1	290.489	-1.44415	-0.53022	2.18372e-05	5.55464e-05	0.255124	290.489	-2.04017	-1.02869	2.22045e-16	4.98874e-15	2.59415e-12	252.534	-1.17595	-0.23383	0.0613618	0.088856	1	252.534	-1.66129	-0.732301	5.21935e-09	1.94444e-08	6.09776e-05	184.794	-1.41272	-0.498471	7.25056e-05	0.00024812	0.847082	4528	274.412	286.855	298.139	4443	286.212	298.338	305.246	4665	310.843
T66007915.1	KQ758893.1	complement(402753..403532)	780	25.7976	-1.19511	-0.257146	0.189564	0.255648	1	34.6939	1.46245	0.548392	0.00462788	0.00862773	1	61.6163	2.34368	1.22877	1.57032e-10	1.62931e-09	1.83461e-06	34.6939	1.7478	0.805538	3.39396e-05	8.02828e-05	0.396517	61.6163	2.80096	1.48592	1.25455e-14	7.13233e-14	1.46569e-10	61.6163	1.60256	0.680383	0.000350329	0.00104357	1	305	25.4511	26.6051	20.0822	297	26.3438	27.4598	20.4047	279	25.5978
T66007922.1	KQ758893.1	419898..421127	1230	389.802	-1.04834	-0.0681039	0.653411	0.723846	1	382.742	-1.08385	-0.116159	0.443924	0.515236	1	382.742	-2.29507	-1.19854	3.33067e-15	6.51796e-14	3.89122e-11	389.802	-1.03387	-0.0480548	0.751441	0.799771	1	389.802	-2.18924	-1.13043	1.09135e-13	5.8541e-13	1.27502e-09	324.192	-2.11752	-1.08238	1.15319e-12	1.1525e-11	1.34727e-08	6183	327.186	342.022	407.11	7264	408.589	425.899	499.056	7089	412.452
T66009340.1	KQ758900.1	1423826..1424656	831	27.6988	-1.04347	-0.0613954	0.848633	0.88944	1	27.4014	-4.5141	-2.17444	7.26595e-11	3.2687e-10	8.48881e-07	27.4014	-4.13486	-2.04784	7.56635e-10	7.08883e-09	8.83977e-06	27.6988	-4.32603	-2.11304	2.40601e-10	9.18908e-10	2.81094e-06	27.6988	-3.96259	-1.98644	2.35848e-09	9.0371e-09	2.75541e-05	6.74134	1.09172	0.126601	0.713157	0.782918	1	349	27.3354	28.5749	22.9793	357	29.7224	30.9816	24.5268	292	25.1464
T66006290.1	KQ758880.1	412312..413379	1068	432.147	-4.66536	-2.22199	0	0	0	432.147	-2.72869	-1.44821	0	0	0	432.147	-1.55222	-0.634336	6.52227e-05	0.000256392	0.761997	145.667	1.70974	0.773777	1.39124e-06	3.86076e-06	0.0162538	284.469	3.0056	1.58765	0	0	0	284.469	1.75793	0.813876	3.33037e-07	1.68072e-06	0.00389087	7448	453.909	474.492	490.402	5876	380.651	396.777	403.697	6893	461.882
T66006359.1	KQ758880.1	631868..633106	1239	66.8293	-1.44878	-0.534841	0.000929435	0.00200085	1	66.8293	-1.60053	-0.678551	2.85131e-05	7.16538e-05	0.333119	77.4781	1.13765	0.186055	0.247299	0.354111	1	49.423	-1.10474	-0.14371	0.377234	0.446391	1	77.4781	1.64821	0.720896	7.98633e-06	2.16383e-05	0.0933043	77.4781	1.82084	0.864606	9.51708e-08	5.16673e-07	0.00111188	1298	68.1874	71.2794	85.4647	1127	62.9316	65.5977	77.4279	1201	69.369
T66007784.1	KQ758892.1	975238..976176	939	8.21929	1.18816	0.248728	0.406377	0.490566	1	6.54875	1.10585	0.14516	0.630529	0.691817	1	10.9772	1.65978	0.730995	0.014106	0.0313865	1	8.21929	-1.07443	-0.103568	0.729024	0.779748	1	10.9772	1.39694	0.482267	0.102018	0.144295	1	10.9772	1.50091	0.585835	0.0487052	0.0856703	1	106	7.34753	7.6807	6.9794	94	6.92593	7.21936	6.45805	66	5.03005
T66009285.1	KQ758900.1	1221042..1222058	1017	55.336	2.80328	1.48711	0	0	0	93.7202	5.5205	2.4648	0	0	0	141.644	7.50035	2.90696	0	0	0	93.7202	1.9693	0.977684	1.25122e-12	5.70793e-12	1.4618e-08	141.644	2.67557	1.41984	0	0	0	141.644	1.35864	0.44216	0.00114626	0.00306236	1	277	17.728	18.5319	18.2386	282	19.1842	19.997	19.3741	263	18.5067
T66011009.1	KQ758824.1	complement(35805..36632)	828	38.2655	1.21013	0.275165	0.149446	0.208252	1	29.5002	-1.11199	-0.153138	0.427364	0.498309	1	29.5002	-1.0906	-0.125126	0.516652	0.624414	1	38.2655	-1.34565	-0.428303	0.025519	0.0399383	1	38.2655	-1.31977	-0.400291	0.0368568	0.0578287	1	27.5996	1.01961	0.0280121	0.885079	0.921777	1	423	33.2515	34.7592	27.8518	354	29.5794	30.8325	24.3207	297	25.6696
T66001907.1	KQ758850.1	7275144..7276100	957	133.734	-1.11488	-0.15689	0.241508	0.315256	1	172.452	1.40202	0.487506	0.000262125	0.000585657	1	166.546	1.21911	0.285831	0.0325805	0.0652001	1	172.452	1.56308	0.644396	1.41432e-06	3.9211e-06	0.0165235	166.546	1.35917	0.442721	0.000936087	0.00194839	1	172.452	-1.15003	-0.201675	0.130571	0.199458	1	2077	141.262	147.667	136.757	1743	126.009	131.347	119.749	1791	133.93
T66002260.1	KQ758850.1	complement(join(8725917..8727036,8727261..8727274))	1134	46.7515	-1.12498	-0.169904	0.306984	0.387394	1	48.8462	1.13584	0.183754	0.268314	0.334263	1	46.7515	-1.2072	-0.271667	0.103785	0.173341	1	48.8462	1.2778	0.353658	0.0332636	0.0509396	1	44.6481	-1.07308	-0.101763	0.542577	0.608459	1	48.8462	-1.37118	-0.455421	0.00632849	0.0141775	1	911	52.2885	54.6595	59.9833	725	44.2324	46.1064	49.8094	693	43.7335
T66002759.1	KQ758850.1	complement(join(10648651..10649705,10649891..10649999))	1164	46.5683	1.50054	0.585484	5.06248e-05	0.000129137	0.59145	83.6244	3.13352	1.64778	0	0	0	42.4662	1.43252	0.518558	0.000352052	0.00118633	1	83.6244	2.08826	1.0623	5.32907e-14	2.64147e-13	6.22595e-10	46.5683	-1.04748	-0.0669261	0.640356	0.698466	1	83.6244	-2.18741	-1.12923	1.66533e-15	2.1194e-14	1.94561e-11	561	31.3697	32.7922	36.9381	488	29.0057	30.2345	33.5269	432	26.5598
T66008091.1	KQ758897.1	2913..4136	1224	36.3389	1.06304	0.0881962	0.578986	0.656091	1	66.9393	2.28138	1.18991	3.9857e-14	2.32013e-13	4.65649e-10	32.2157	-1.01156	-0.0165843	0.917326	0.953905	1	66.9393	2.14609	1.10171	2.1757e-12	9.76518e-12	2.54188e-08	36.3389	-1.07533	-0.10478	0.510663	0.579794	1	66.9393	-2.30776	-1.20649	2.0095e-14	2.34068e-13	2.3477e-10	638	33.9266	35.465	42.0081	584	33.0101	34.4087	40.1223	492	28.7659
T66004579.1	KQ758850.1	17538539..17539786	1248	9.39766	1.35133	0.43438	0.0576202	0.0895181	1	27.0313	4.52303	2.17729	0	0	0	13.9459	2.09816	1.06912	2.36559e-06	1.25339e-05	0.0276372	27.0313	3.34709	1.74291	1.66533e-15	9.07468e-15	1.94561e-11	13.9459	1.55266	0.634743	0.00432755	0.00809329	1	27.0313	-2.15571	-1.10816	3.03697e-07	1.54332e-06	0.0035481	126	6.57138	6.86936	8.29627	119	6.59703	6.87652	8.17561	110	6.30771
T66004840.1	KQ758850.1	join(18493511..18493600,18493662..18495602)	2031	35.9618	2.22239	1.15211	7.14856e-11	3.31415e-10	8.35166e-07	26.3885	1.89907	0.925297	1.82113e-07	5.84352e-07	0.00212762	15.1418	-1.58797	-0.667184	0.000253097	0.000881615	1	35.9618	-1.17025	-0.226813	0.194473	0.249701	1	35.9618	-3.52908	-1.81929	0	0	0	26.3885	-3.01567	-1.59248	0	0	0	413	13.2355	13.8357	27.1933	525	17.884	18.6417	36.0689	406	14.3057
T66000024.1	KQ758847.1	complement(17033..18580)	1548	36.835	-1.64678	-0.719644	5.98691e-06	1.70973e-05	0.069945	36.835	-2.09532	-1.06717	3.15766e-11	1.46917e-10	3.6891e-07	36.835	-1.30801	-0.387374	0.0146177	0.0324083	1	23.9746	-1.27238	-0.347526	0.0320531	0.049215	1	28.7993	1.25899	0.33227	0.0378736	0.0592339	1	28.7993	1.60191	0.679796	2.65017e-05	9.91736e-05	0.30962	970	40.7851	42.6345	63.8681	809	36.1571	37.6889	55.5804	726	33.5629
T66001622.1	KQ758850.1	complement(6131750..6133762)	2013	2.15517	-1.51454	-0.598881	0.0206631	0.0353658	1	111.675	56.1252	5.81058	0	0	0	72.0641	32.8286	5.03688	0	0	0	111.675	85.004	6.40946	0	0	0	72.0641	49.7203	5.63576	0	0	0	111.675	-1.70964	-0.773695	0.000139233	0.000449476	1	80	2.58671	2.704	5.26747	57	1.95906	2.04205	3.91605	54	1.91975
T66002738.1	KQ758850.1	10598354..10600147	1794	77.1943	-1.10577	-0.145052	0.441064	0.525757	1	77.1943	-3.78041	-1.91854	0	0	0	77.1943	-1.93499	-0.95233	4.84425e-07	2.88017e-06	0.00565954	75.0976	-3.4188	-1.77349	0	0	0	75.0976	-1.74991	-0.807277	1.9962e-05	5.12789e-05	0.233216	40.7977	1.9537	0.966211	4.79879e-07	2.36458e-06	0.00560642	2538	92.081	96.2564	167.111	1742	67.1803	70.0264	119.68	1813	72.3218
T66002739.1	KQ758850.1	10600855..10602651	1797	13.9465	2.50706	1.326	1.08728e-07	3.735e-07	0.00127027	5.80535	1.21319	0.278801	0.273619	0.339965	1	8.12889	1.52352	0.60741	0.0163729	0.0357141	1	13.9465	-2.06651	-1.0472	2.47327e-05	5.94796e-05	0.288952	13.9465	-1.64557	-0.718588	0.00357397	0.00679711	1	8.12889	1.2558	0.328609	0.191739	0.276452	1	175	6.33856	6.62598	11.5226	112	4.31207	4.49476	7.69469	124	4.93818
T66003686.1	KQ758850.1	complement(14272534..14274165)	1632	52.6271	1.29651	0.374632	0.0173027	0.0300457	1	37.9699	-2.17085	-1.11826	3.98304e-12	1.98777e-11	4.65338e-08	37.9699	-3.51196	-1.81228	0	0	0	52.6271	-2.81453	-1.49289	0	0	0	52.6271	-4.55328	-2.18691	0	0	0	16.0491	-1.61778	-0.694014	3.48614e-05	0.000126762	0.407286	931	37.1305	38.8141	61.3002	995	42.1812	43.9683	68.3591	789	34.598
T66005211.1	KQ758864.1	38726..40558	1833	51.0592	1.00934	0.0134086	0.926536	0.950204	1	47.3186	-1.45993	-0.545899	0.000196065	0.000444351	1	63.0479	1.30512	0.384178	0.00816677	0.0195597	1	51.0592	-1.47356	-0.559307	0.000133794	0.000294984	1	63.0479	1.29304	0.37077	0.0106063	0.0184615	1	63.0479	1.90538	0.930077	2.02899e-10	1.57506e-09	2.37047e-06	1215	43.1434	45.0998	79.9997	1266	47.7845	49.809	86.9775	1307	51.0278
T66006986.1	KQ758886.1	join(66919..67067,67127..69212)	2235	90.7057	-1.3668	-0.450806	0.00228119	0.00461811	1	164.499	1.97334	0.98064	2.67979e-11	1.25887e-10	3.1308e-07	90.7057	-1.21976	-0.286592	0.0524829	0.098436	1	164.499	2.69717	1.43145	0	0	0	75.9607	1.12056	0.164214	0.267214	0.336697	1	164.499	-2.40699	-1.26723	0	0	0	2966	86.3763	90.293	195.292	3044	94.2287	98.2208	209.131	2858	91.5121
T66007272.1	KQ758891.1	240943..242931	1989	135.144	-1.59602	-0.674479	6.8496e-06	1.9395e-05	0.0800239	135.144	-1.56168	-0.643096	1.81712e-05	4.66992e-05	0.212295	166.488	1.2076	0.272145	0.0688704	0.123199	1	90.8235	1.02199	0.0313824	0.834629	0.872336	1	166.488	1.92736	0.946624	2.68343e-10	1.11488e-09	3.13505e-06	166.488	1.88588	0.915242	1.04275e-09	7.45557e-09	1.21824e-05	4676	153.017	159.956	307.884	3506	121.953	127.12	240.871	3626	130.463
T66007597.1	KQ758892.1	391879..394362	2484	332.007	1.43935	0.525414	0.0176276	0.0305554	1	217.213	-2.44748	-1.2913	5.78739e-09	2.17899e-08	6.76141e-05	217.213	-1.45947	-0.545446	0.0138246	0.0308642	1	332.007	-3.52277	-1.81671	2.22045e-16	1.26482e-15	2.59415e-12	332.007	-2.10069	-1.07086	1.33342e-06	3.94091e-06	0.0155784	152.392	1.67696	0.74585	0.000775165	0.00214203	1	8339	218.506	228.414	549.068	7398	206.053	214.783	508.262	7882	227.08
T66009075.1	KQ758900.1	585599..586114	516	111.941	1.06689	0.0934111	0.59118	0.667771	1	98.0988	-2.99863	-1.5843	0	0	0	98.0988	-2.93516	-1.55344	0	0	0	111.941	-3.1992	-1.67771	0	0	0	111.941	-3.13149	-1.64685	0	0	0	34.194	1.02162	0.0308624	0.867891	0.907913	1	775	97.7581	102.191	51.0286	749	100.426	104.681	51.4583	693	96.1119
T66009076.1	KQ758900.1	587456..589711	2256	130.818	1.40446	0.490016	0.000398565	0.00090645	1	121.35	1.5092	0.593787	1.78741e-05	4.5976e-05	0.208823	87.4774	-1.44845	-0.534513	0.00012255	0.000458015	1	130.818	1.07458	0.103771	0.452467	0.52137	1	130.818	-2.0343	-1.02453	1.60982e-13	8.53338e-13	1.88076e-09	121.35	-2.18601	-1.1283	4.44089e-16	5.91596e-15	5.18829e-12	3028	87.361	91.3224	199.374	2919	89.5181	93.3107	200.543	2697	85.553
T66009117.1	KQ758900.1	701241..703703	2463	22.6525	-1.04169	-0.0589247	0.651463	0.722315	1	27.3427	1.34911	0.432013	0.000874987	0.00181862	1	22.0635	-1.02925	-0.0415963	0.750673	0.824103	1	27.3427	1.40536	0.490937	0.000153739	0.000336828	1	22.6525	1.01208	0.0173284	0.894606	0.92134	1	27.3427	-1.38858	-0.473609	0.000274534	0.00083569	1	840	22.1981	23.2047	55.3085	780	21.9102	22.8384	53.588	760	22.0822
T66010236.1	KQ758812.1	complement(348..2330)	1983	24.6934	13.3889	3.74297	0	0	0	8.46237	5.30456	2.40723	5.55112e-16	3.64756e-15	6.48537e-12	1.73708	-2.17103	-1.11838	0.00112682	0.00336691	1	24.6934	-2.52404	-1.33574	1.17311e-06	3.27881e-06	0.0137054	24.6934	-29.0677	-4.86135	0	0	0	8.46237	-11.5163	-3.52561	0	0	0	38	1.24727	1.30383	2.50205	65	2.26781	2.36389	4.46567	47	1.69617
T66010645.1	KQ758821.1	644395..646389	1995	27.1614	-1.35606	-0.439416	0.00468089	0.0090287	1	27.1614	-1.46636	-0.552236	0.000406195	0.000885203	1	27.1614	-1.85791	-0.893679	1.37615e-08	1.06052e-07	0.000160775	21.4385	-1.08134	-0.11282	0.472117	0.540494	1	21.4385	-1.37008	-0.454263	0.00407742	0.00766846	1	17.0437	-1.26702	-0.341442	0.0317098	0.0591325	1	874	28.5147	29.8077	57.5471	763	26.4605	27.5815	52.4201	739	26.5091
T66004341.1	KQ758850.1	16708447..16710282	1836	14.849	-1.47169	-0.557474	0.00453345	0.00876457	1	22.053	1.61399	0.690632	0.000350797	0.000770804	1	14.849	-1.44908	-0.535137	0.00666719	0.0163743	1	22.053	2.37529	1.24811	1.50179e-10	5.83486e-10	1.75454e-06	10.8272	1.0156	0.0223373	0.910567	0.933745	1	22.053	-2.3388	-1.22577	3.77246e-10	2.83249e-09	4.40736e-06	466	16.5202	17.2693	30.683	390	14.6963	15.3189	26.794	342	13.3305
T66002859.1	KQ758850.1	complement(11175204..11177096)	1893	122.402	1.2638	0.337771	0.0204485	0.0350344	1	99.0812	1.19145	0.252723	0.0831563	0.119058	1	90.4853	-3.31342	-1.72832	0	0	0	122.402	-1.06072	-0.0850485	0.559154	0.623935	1	122.402	-4.18752	-2.06609	0	0	0	99.0812	-3.94779	-1.98105	0	0	0	2704	92.973	97.1888	178.041	2431	88.8486	92.6127	167.016	2371	89.6344
T66005184.1	KQ758777.1	151..2304	2154	35.842	1.28948	0.36679	0.014626	0.0257808	1	42.169	1.76776	0.821923	4.16011e-08	1.42991e-07	0.000486026	32.3151	1.21645	0.282677	0.0606765	0.111076	1	42.169	1.37091	0.455133	0.00226681	0.00422176	1	35.842	-1.06004	-0.0841132	0.574718	0.638861	1	42.169	-1.45321	-0.539246	0.000311217	0.000936859	1	857	25.8962	27.0705	56.4278	831	26.6914	27.8222	57.0919	762	25.3165
T66005946.1	KQ758873.1	complement(327738..329615)	1878	13.9775	5.52636	2.46633	5.55112e-16	3.89512e-15	6.48537e-12	2.80032	1.2902	0.3676	0.243732	0.306944	1	2.36612	-6.3735	-2.67209	4.21609e-11	4.7822e-10	4.92566e-07	13.9775	-4.28332	-2.09873	3.05966e-12	1.36279e-11	3.57461e-08	13.9775	-35.2223	-5.13842	0	0	0	2.80032	-8.22312	-3.03969	4.39648e-14	4.95314e-13	5.13641e-10	60	2.07949	2.17378	3.9506	69	2.54196	2.64966	4.74048	65	2.47692
T66007924.1	KQ758893.1	423332..425308	1977	68.4997	1.48572	0.571164	5.05842e-06	1.45453e-05	0.0590976	54.6244	1.37901	0.463638	0.000220489	0.000496603	1	48.1635	1.09385	0.129418	0.304309	0.416012	1	68.4997	-1.07738	-0.107526	0.388402	0.457614	1	68.4997	-1.35825	-0.441747	0.000416154	0.000908092	1	54.6244	-1.2607	-0.33422	0.00772469	0.0170022	1	1212	39.9022	41.7115	79.8022	1277	44.689	46.5823	87.7333	1240	44.8858
T66008858.1	KQ758899.1	1272761..1274371	1611	98.7281	-1.98728	-0.990797	7.89376e-11	3.64517e-10	9.22228e-07	98.7281	-2.02273	-1.0163	2.78091e-11	1.30322e-10	3.24894e-07	98.7281	-2.66118	-1.41206	0	0	0	53.259	-1.01784	-0.0255041	0.86802	0.900149	1	53.259	-1.3391	-0.421268	0.00629165	0.0114316	1	44.8387	-1.31564	-0.395764	0.0104023	0.0221932	1	2381	96.1977	100.56	156.773	2348	100.837	105.109	161.314	2232	99.1499
T66004032.1	KQ758850.1	complement(15538973..15539968)	996	23.7485	1.88015	0.910851	0.000326442	0.000750752	1	11.813	-2.46442	-1.30125	1.40621e-06	4.12886e-06	0.0164287	11.813	-1.46652	-0.552397	0.0349823	0.0692591	1	23.7485	-4.63349	-2.2121	1.11022e-16	6.41163e-16	1.29707e-12	23.7485	-2.75728	-1.46325	1.42417e-08	5.10855e-08	0.000166385	8.26102	1.68046	0.748853	0.00628158	0.0140778	1	180	11.7629	12.2963	11.8518	165	11.4615	11.9471	11.3359	170	12.2147
T66005810.1	KQ758871.1	complement(403949..405034)	1086	41.8317	-1.23768	-0.307634	0.0686586	0.104704	1	41.8317	-1.49782	-0.58286	0.000620045	0.00131661	1	48.9744	1.14498	0.195327	0.245847	0.352291	1	36.182	-1.21018	-0.275227	0.107	0.146448	1	48.9744	1.41712	0.502961	0.00288283	0.00555227	1	48.9744	1.71497	0.778187	4.76924e-06	2.03206e-05	0.0557191	707	42.3731	44.2945	46.5513	650	41.4095	43.1638	44.6567	633	41.7126
T66007568.1	KQ758892.1	complement(268355..269317)	963	9.97927	6.38853	2.67548	1.22916e-11	6.09003e-11	1.43603e-07	4.30179	3.2169	1.68567	2.82178e-05	7.09575e-05	0.329669	1.654	1.1114	0.152379	0.722243	0.802088	1	9.97927	-1.98592	-0.989811	0.00666238	0.0115331	1	9.97927	-5.74818	-2.5231	1.42723e-10	6.07442e-10	1.66743e-06	4.30179	-2.89446	-1.53329	0.000132601	0.000430189	1	19	1.28419	1.34242	1.25102	22	1.58057	1.64753	1.51146	20	1.48627
T66010013.1	KQ758799.1	31983..33149	1167	23.4524	6.43522	2.68599	1.11022e-16	8.06638e-16	1.29707e-12	5.42805	1.73346	0.793651	0.0163955	0.0274549	1	3.41145	-3.74095	-1.9034	9.01365e-07	5.1369e-06	0.0105306	23.4524	-3.71237	-1.89234	1.85479e-09	6.56253e-09	2.16695e-05	23.4524	-24.0738	-4.58939	0	0	0	5.42805	-6.48477	-2.69706	1.53666e-12	1.50611e-11	1.79528e-08	51	2.84446	2.97344	3.35801	75	4.44638	4.63475	5.1527	48	2.9435
T66010664.1	KQ758821.1	694308..695276	969	26.7701	-1.48661	-0.572029	0.0224635	0.0381565	1	26.7701	-5.40633	-2.43465	0	0	0	26.7701	-1.8652	-0.89933	0.0003764	0.00125894	1	19.2262	-3.63667	-1.86262	3.18812e-12	1.41589e-11	3.72468e-08	19.2262	-1.25466	-0.3273	0.198034	0.259027	1	14.6388	2.89853	1.53532	1.20497e-08	7.41321e-08	0.000140777	399	26.8009	28.0162	26.2715	345	24.6327	25.6762	23.7024	391	28.8766
T66002159.2	KQ758850.1	complement(8291640..8292752)	1113	65.5833	1.07637	0.106169	0.493061	0.576101	1	61.4454	1.17231	0.229349	0.138905	0.187958	1	60.3888	1.03648	0.0516935	0.739258	0.814941	1	65.5833	1.08913	0.123179	0.425732	0.495994	1	65.5833	-1.03848	-0.0544759	0.725215	0.77539	1	61.4454	-1.13104	-0.177655	0.251941	0.346856	1	993	58.0704	60.7036	65.3825	869	54.0183	56.3068	59.7026	918	59.0257
T66006416.1	KQ758880.1	complement(join(807958..807968,807986..808850))	876	87.4006	1.50086	0.585785	0.000485996	0.00109232	1	106.037	2.10806	1.07592	1.35782e-10	5.96368e-10	1.58634e-06	54.778	-1.23258	-0.301685	0.0759611	0.133592	1	106.037	1.40457	0.490132	0.00323232	0.00587571	1	87.4006	-1.84993	-0.887471	1.48144e-07	4.80102e-07	0.00173077	106.037	-2.59836	-1.3776	3.33067e-16	4.46753e-15	3.89122e-12	692	51.4165	53.748	45.5636	686	54.1796	56.475	47.13	719	58.7379
T66006417.1	KQ758880.1	complement(809985..811022)	1038	81.3207	1.0341	0.0483786	0.72799	0.786999	1	73.513	-1.02352	-0.0335409	0.809996	0.85047	1	85.446	1.13996	0.188989	0.174563	0.266173	1	81.3207	-1.05843	-0.0819196	0.556413	0.62141	1	85.446	1.10237	0.140611	0.311639	0.3841	1	85.446	1.16678	0.22253	0.110354	0.173173	1	1052	65.9659	68.9571	69.2673	1113	74.1846	77.3275	76.466	1166	80.3887
T66002778.1	KQ758850.1	complement(10719593..10722430)	2838	24.3504	1.61818	0.69437	8.3971e-07	2.61539e-06	0.00981033	92.6056	7.14843	2.83763	0	0	0	33.537	2.33327	1.22236	0	0	0	92.6056	4.41758	2.14326	0	0	0	33.537	1.44191	0.527986	0.000140355	0.000326191	1	92.6056	-3.06369	-1.61527	0	0	0	617	14.1506	14.7922	40.6254	548	13.3593	13.9253	37.649	584	14.7263
T66003952.1	KQ758850.1	complement(15218107..15220764)	2658	27.5757	-1.38601	-0.47094	0.000408808	0.000928299	1	47.6854	1.87995	0.910692	4.28968e-12	2.13261e-11	5.01163e-08	27.5757	-1.31859	-0.398992	0.0028148	0.00762647	1	47.6854	2.60563	1.38163	0	0	0	21.3683	1.05113	0.0719477	0.592046	0.654326	1	47.6854	-2.47887	-1.30968	0	0	0	1155	28.2832	29.5656	76.0491	1019	26.5238	27.6475	70.008	1037	27.9201
T66007335.1	KQ758891.1	complement(455514..457049)	1536	110.893	-1.37797	-0.462549	0.00121229	0.00257046	1	110.893	-1.18629	-0.246457	0.084608	0.120885	1	110.893	-1.30442	-0.383411	0.00736035	0.0178368	1	86.1473	1.16158	0.216092	0.131253	0.17531	1	86.7606	1.05639	0.0791375	0.580865	0.644345	1	86.7606	-1.09958	-0.136954	0.339231	0.440017	1	2470	104.666	109.412	162.633	2530	113.958	118.786	173.818	2448	114.055
T66011424.1	KQ758830.1	17018..18142	1125	38.6249	1.08595	0.118953	0.53452	0.614533	1	33.4536	-1.10089	-0.13867	0.471339	0.541248	1	33.4536	-1.95547	-0.967517	7.54624e-07	4.36018e-06	0.00881627	38.6249	-1.19551	-0.257623	0.179764	0.232476	1	38.6249	-2.12354	-1.08647	2.57384e-08	9.00573e-08	0.000300701	27.9349	-1.77627	-0.828847	2.37328e-05	8.95288e-05	0.277271	600	34.7136	36.2877	39.506	572	35.1771	36.6674	39.2979	479	30.4703
T66009334.1	KQ758900.1	1400781..1402721	1941	634.831	1.62687	0.702098	1.41806e-05	3.86632e-05	0.165672	1698.21	5.06938	2.34181	0	0	0	622.11	1.66976	0.739645	4.81331e-06	2.37274e-05	0.0562338	1698.21	3.11603	1.63971	0	0	0	634.831	1.02637	0.0375462	0.816341	0.855749	1	1698.21	-3.03598	-1.60216	0	0	0	10332	346.465	362.176	680.294	10869	387.418	403.832	746.729	9770	360.216
T66010441.1	KQ758820.1	complement(103646..104848)	1203	22.9427	-1.26004	-0.333471	0.0610143	0.0942897	1	36.9163	1.74889	0.806438	4.18466e-06	1.1632e-05	0.0488894	44.6672	1.90517	0.929917	1.08221e-07	7.22269e-07	0.00126434	36.9163	2.20367	1.13991	9.54461e-11	3.76595e-10	1.1151e-06	44.6672	2.40059	1.26339	6.82343e-13	3.45699e-12	7.97181e-09	44.6672	1.08936	0.123479	0.475601	0.576455	1	488	26.4031	27.6003	32.1316	356	20.4739	21.3413	24.4581	369	21.951
T66000212.1	KQ758850.1	complement(496895..498124)	1230	144.868	-1.20546	-0.269581	0.0728857	0.110434	1	163.634	1.22931	0.297849	0.0471781	0.0718621	1	144.868	-1.6049	-0.682482	6.05574e-06	2.92958e-05	0.0707492	163.634	1.48188	0.56743	0.00015788	0.000345221	1	128.875	-1.33136	-0.412901	0.00623149	0.0113276	1	163.634	-1.97292	-0.98033	7.79971e-11	6.37676e-10	9.1124e-07	2742	145.099	151.678	180.543	2653	149.227	155.549	182.268	2411	140.277
T66000551.1	KQ758850.1	1877193..1879328	2136	17.1969	1.11879	0.161944	0.307965	0.388464	1	16.6813	1.26468	0.338776	0.0329642	0.051903	1	28.6667	1.9551	0.96724	8.13118e-10	7.58759e-09	9.49966e-06	17.1969	1.1304	0.176832	0.263162	0.326521	1	28.6667	1.7475	0.805296	2.72967e-07	8.6495e-07	0.00318907	28.6667	1.54592	0.628464	6.02369e-05	0.000209013	0.703748	462	14.078	14.7164	30.4197	479	15.5149	16.1723	32.9086	402	13.4685
T66003275.1	KQ758850.1	12771414..12773693	2280	34.0335	5.65103	2.49851	0	0	0	13.7212	2.66122	1.41209	1.42215e-10	6.2392e-10	1.6615e-06	5.61906	-2.4948	-1.31893	3.29324e-08	2.40619e-07	0.000384749	34.0335	-2.12347	-1.08643	3.38629e-07	9.9004e-07	0.0039562	34.0335	-14.0982	-3.81744	0	0	0	13.7212	-6.63922	-2.73101	0	0	0	148	4.22501	4.41659	9.74482	227	6.88822	7.18005	15.5955	183	5.74394
T66001706.1	KQ758850.1	6491249..6492937	1689	49.293	1.01899	0.0271443	0.846317	0.887489	1	60.2053	1.44784	0.533907	0.000131596	0.000306019	1	55.6625	1.20325	0.266941	0.0565719	0.104693	1	60.2053	1.42086	0.506763	0.000278888	0.000590583	1	55.6625	1.18083	0.239796	0.0863232	0.124094	1	60.2053	-1.20327	-0.266966	0.0554854	0.0958221	1	1204	46.3978	48.5017	79.2755	1109	45.4274	47.352	76.1912	1037	43.9382
T66002626.1	KQ758850.1	10153026..10154513	1488	12.8927	7.91088	2.98384	0	0	0	5.42466	3.87706	1.95496	1.29174e-08	4.67227e-08	0.000150914	1.5173	-2.08069	-1.05706	0.00810892	0.0194451	1	12.8927	-2.04043	-1.02888	0.00111723	0.00217288	1	12.8927	-16.4601	-4.0409	0	0	0	5.42466	-8.06697	-3.01203	2.10942e-15	2.64994e-14	2.46444e-11	36	1.57471	1.64611	2.37036	33	1.53436	1.59936	2.26719	30	1.44282
T66007854.1	KQ758893.1	complement(192607..194061)	1455	41.4816	-1.17855	-0.237011	0.145003	0.202689	1	41.4816	-1.25584	-0.328658	0.0440002	0.067417	1	41.4816	-1.20923	-0.274084	0.0929119	0.158258	1	37.6658	-1.06559	-0.0916474	0.574905	0.638887	1	37.6658	-1.02603	-0.0370732	0.820462	0.858996	1	35.0082	1.03855	0.0545742	0.739164	0.805069	1	798	35.6977	37.3164	52.543	952	45.2679	47.1857	65.4049	884	43.4793
T66005465.1	KQ758780.1	20600..22027	1428	161.429	1.96786	0.976625	1.25567e-07	4.27447e-07	0.001467	76.3307	-1.35811	-0.441604	0.017535	0.0291854	1	76.9986	-1.01563	-0.0223745	0.904003	0.94459	1	161.429	-2.67257	-1.41823	1.95399e-14	9.98622e-14	2.28285e-10	161.429	-1.99861	-0.998999	6.55034e-08	2.18901e-07	0.000765276	76.9986	1.33721	0.419229	0.0242195	0.0467697	1	1675	76.3462	79.8081	110.288	1597	77.3736	80.6516	109.718	1502	75.2723
T66000277.1	KQ758850.1	726212..727882	1671	30.249	1.10294	0.141356	0.358346	0.440829	1	36.1141	1.53215	0.61556	5.95941e-05	0.000144508	0.696237	41.4229	1.58272	0.662407	1.55462e-05	6.91119e-05	0.181626	36.1141	1.38915	0.474204	0.00190864	0.00359598	1	41.4229	1.435	0.521051	0.0006462	0.0013764	1	41.4229	1.033	0.0468463	0.758199	0.820189	1	626	24.3836	25.4893	41.218	643	26.6226	27.7505	44.1758	607	25.996
T66009152.1	KQ758900.1	complement(817361..819469)	2109	42.2494	1.04335	0.0612199	0.652808	0.723439	1	62.4711	1.79084	0.840638	5.38468e-10	2.23082e-09	6.29092e-06	56.8246	1.46612	0.552008	4.77013e-05	0.000192104	0.557294	62.4711	1.71644	0.779418	8.13628e-09	2.72915e-08	9.50561e-05	56.8246	1.40521	0.490788	0.000292342	0.000652672	1	62.4711	-1.22148	-0.28863	0.0323087	0.0601055	1	1179	36.3863	38.0362	77.6294	1108	36.3479	37.8878	76.1225	1212	41.1263
T66005769.1	KQ758871.1	complement(306983..308359)	1377	35.0358	1.14751	0.198509	0.203927	0.272377	1	29.2712	1.11437	0.156222	0.319032	0.387569	1	28.6206	-1.04524	-0.0638291	0.685216	0.772496	1	35.0358	-1.02974	-0.0422868	0.786397	0.831371	1	35.0358	-1.19942	-0.262338	0.094172	0.134172	1	29.2712	-1.16477	-0.220051	0.161724	0.239167	1	549	25.9501	27.1268	36.148	578	29.0409	30.2712	39.7101	594	30.8707
T66010977.1	KQ758823.1	656254..657171	918	36.3262	1.07325	0.101985	0.588151	0.6648	1	31.6953	-1.5194	-0.603506	0.00162514	0.00325	1	31.6953	-1.4204	-0.5063	0.00809304	0.019411	1	36.3262	-1.6307	-0.70549	0.000219919	0.000472301	1	36.3262	-1.52445	-0.608284	0.00141694	0.00286652	1	22.7794	1.0697	0.0972062	0.615876	0.701773	1	374	26.5173	27.7197	24.6254	434	32.7087	34.0944	29.8169	460	35.8599
T66005776.1	KQ758871.1	324448..325812	1365	114.457	1.47023	0.556045	5.97399e-05	0.000151102	0.697941	203.763	3.0365	1.60241	0	0	0	130.429	1.7485	0.80612	5.87618e-09	4.81764e-08	6.86514e-05	203.763	2.06532	1.04636	2.63123e-14	1.33192e-13	3.07406e-10	130.429	1.18927	0.250075	0.0696957	0.102435	1	203.763	-1.73663	-0.796289	6.76996e-09	4.31733e-08	7.90934e-05	1520	72.4789	75.7655	100.082	1468	74.4063	77.5585	100.855	1376	72.1405
T66003672.1	KQ758850.1	join(14233834..14234243,14234367..14235306)	1350	112.245	1.33769	0.419747	0.00312029	0.00618185	1	92.0361	1.27583	0.35144	0.0134725	0.0229244	1	88.5882	1.10361	0.142234	0.318071	0.430544	1	112.245	-1.04849	-0.0683071	0.629868	0.690768	1	112.245	-1.2121	-0.277513	0.0506249	0.0768817	1	92.0361	-1.15605	-0.209206	0.141191	0.213311	1	1431	68.9933	72.1217	94.2219	1565	80.2041	83.602	107.52	1635	86.6718
T66008267.1	KQ758897.1	complement(684294..684722)	429	44.4514	-1.00679	-0.00976103	0.964177	0.977905	1	41.9334	-1.16083	-0.215155	0.326073	0.394932	1	48.8989	1.14336	0.193276	0.373915	0.489736	1	44.4514	-1.153	-0.205394	0.347646	0.415752	1	48.8989	1.15112	0.203037	0.3494	0.422134	1	48.8989	1.32724	0.408431	0.0618618	0.105278	1	256	38.8404	40.6016	16.8559	262	42.2532	44.0433	18.0001	268	44.7065
T66010654.1	KQ758821.1	670888..672159	1272	109.48	-1.50138	-0.586291	1.63608e-08	6.07383e-08	0.000191143	109.48	-1.6697	-0.739591	1.41898e-12	7.31916e-12	1.65779e-08	109.48	-1.72471	-0.786357	5.52891e-14	9.3887e-13	6.45943e-10	78.0461	-1.11211	-0.153299	0.144578	0.191097	1	78.0461	-1.14875	-0.200066	0.0572692	0.0859996	1	64.8456	-1.03295	-0.0467667	0.658529	0.737783	1	2073	106.075	110.885	136.493	2095	113.95	118.777	143.932	1927	108.415
T66002981.1	KQ758850.1	complement(join(11632784..11633683,11633793..11634077))	1185	89.6602	-1.96271	-0.972848	5.655e-09	2.19274e-08	6.60674e-05	89.6602	-2.28195	-1.19027	1.28697e-12	6.66771e-12	1.50357e-08	89.6602	-1.34562	-0.428268	0.0100874	0.0234996	1	48.9725	-1.16265	-0.217422	0.197846	0.253475	1	68.0037	1.4586	0.54458	0.00115421	0.0023678	1	68.0037	1.69584	0.762001	5.99687e-06	2.51296e-05	0.0700614	1358	74.5903	77.9726	89.4153	1720	100.421	104.676	118.169	1556	93.9691
T66004322.1	KQ758850.1	complement(16642355..16643197)	843	101.468	-1.90633	-0.930797	6.40722e-10	2.71118e-09	7.48556e-06	101.468	-1.9682	-0.976876	1.03347e-10	4.58741e-10	1.20741e-06	101.468	-2.06822	-1.04839	4.439e-12	5.84223e-11	5.18609e-08	56.9393	-1.03245	-0.0460788	0.762665	0.810241	1	56.9393	-1.08492	-0.117592	0.441728	0.515606	1	50.0222	-1.05082	-0.0715129	0.641108	0.7227	1	1245	96.1264	100.485	81.975	1220	100.126	104.368	83.8172	1274	108.152
T66005702.1	KQ758871.1	complement(join(79404..79438,79504..82084))	2616	39.1429	1.06809	0.0950312	0.363906	0.446493	1	44.5283	1.41505	0.500853	1.58818e-06	4.63521e-06	0.0185547	34.2784	-1.02169	-0.030961	0.76862	0.837823	1	44.5283	1.32484	0.405822	9.56145e-05	0.000214903	1	39.1429	-1.09126	-0.125992	0.229801	0.295548	1	44.5283	-1.44575	-0.531814	3.69112e-07	1.84682e-06	0.00431233	1298	32.2952	33.7596	85.4647	1367	36.1532	37.6849	93.9165	1257	34.3868
T66005555.1	KQ758780.1	331594..333171	1578	137.55	-1.35458	-0.437849	1.85494e-05	4.9739e-05	0.216713	137.55	-1.06091	-0.0853002	0.40351	0.473742	1	137.55	-1.0808	-0.112102	0.27249	0.382678	1	119.115	1.27681	0.352548	0.000574787	0.00116443	1	130.028	1.25331	0.325746	0.00147268	0.00297413	1	130.028	-1.01875	-0.0268023	0.793295	0.847947	1	3236	133.476	139.528	213.069	3193	139.994	145.924	219.367	3069	139.182
T66005046.1	KQ758861.1	95750..97015	1266	60.9307	-1.15982	-0.213901	0.122503	0.174943	1	60.9307	-1.70252	-0.767669	4.26235e-08	1.46161e-07	0.000497971	60.9307	-1.57151	-0.652156	3.11965e-06	1.61055e-05	0.0364468	56.0778	-1.46791	-0.553768	7.88227e-05	0.000179405	0.920885	56.0778	-1.35496	-0.438255	0.00175057	0.00349307	1	39.6033	1.08336	0.115513	0.414659	0.517294	1	1118	57.479	60.0853	73.6129	1148	62.7371	65.395	78.8706	1107	62.576
T66009397.1	KQ758900.1	complement(1615088..1616044)	957	177.541	-2.56283	-1.35774	0	0	0	177.541	-1.64479	-0.717899	1.09254e-06	3.23797e-06	0.0127641	177.541	-1.32209	-0.402822	0.00613451	0.0152488	1	99.1426	1.55815	0.639837	1.66286e-05	4.07877e-05	0.194272	137.013	1.93846	0.954915	1.20192e-10	5.15293e-10	1.4042e-06	137.013	1.24408	0.315077	0.0328907	0.0610036	1	2426	164.998	172.48	159.736	2403	173.723	181.083	165.092	2593	193.903
T66010026.1	KQ758800.1	29965..31047	1083	44.1337	-1.0285	-0.0405432	0.791944	0.842009	1	42.8458	1.09697	0.133526	0.385033	0.454883	1	53.5574	1.23337	0.302602	0.0485587	0.092096	1	44.1337	1.12824	0.174069	0.257001	0.319759	1	53.5574	1.26852	0.343145	0.0251635	0.0406956	1	53.5574	1.12434	0.169076	0.270018	0.366348	1	717	43.0915	45.0455	47.2097	677	43.249	45.0813	46.5117	621	41.0352
T66008195.1	KQ758897.1	complement(407251..408864)	1614	19.9617	1.19359	0.255313	0.218436	0.28885	1	15.6893	-2.44436	-1.28946	2.16765e-09	8.51249e-09	2.53247e-05	15.6893	-1.85251	-0.889481	2.93928e-05	0.000123791	0.343396	19.9617	-2.91758	-1.54477	5.93081e-13	2.76937e-12	6.92897e-09	19.9617	-2.21114	-1.14479	6.58056e-08	2.19722e-07	0.000768806	8.62732	1.31949	0.399978	0.0687391	0.115385	1	322	12.9853	13.5742	21.2016	371	15.9033	16.577	25.4887	410	18.1792
T66006631.1	KQ758883.1	99083..100846	1764	13.7309	-1.0939	-0.12948	0.509867	0.590892	1	13.7309	-1.53969	-0.622639	0.0018	0.00356666	1	25.1742	1.79629	0.84502	1.37678e-05	6.18812e-05	0.16085	13.3998	-1.40752	-0.493159	0.0134637	0.0221201	1	25.1742	1.96496	0.9745	5.40054e-07	1.65907e-06	0.00630945	25.1742	2.76573	1.46766	1.07359e-13	1.18105e-12	1.25427e-09	386	14.2426	14.8884	25.4156	352	13.8058	14.3906	24.1833	324	13.1444
T66009976.1	KQ758797.1	complement(16187..16777)	591	69.9128	-1.03505	-0.0497022	0.764126	0.817867	1	72.1812	1.16142	0.21589	0.191919	0.249132	1	75.741	1.09877	0.135896	0.412136	0.528654	1	72.1812	1.20213	0.265592	0.108127	0.147765	1	75.741	1.13729	0.185598	0.26228	0.331374	1	75.741	-1.05701	-0.0799943	0.628573	0.711995	1	631	69.4933	72.6444	41.5472	590	69.0686	71.9947	40.5345	530	64.1774
T66004308.1	KQ758850.1	complement(join(16560997..16562072,16562152..16566049))	4974	30.4875	-1.00612	-0.0088046	0.967849	0.981117	1	70.0746	2.66708	1.41526	8.51405e-11	3.81548e-10	9.94696e-07	113.677	3.89466	1.9615	0	0	0	70.0746	2.68341	1.42407	6.44219e-11	2.57842e-10	7.52641e-07	113.677	3.9185	1.9703	0	0	0	113.677	1.46027	0.546238	0.0120124	0.0252958	1	1570	20.5445	21.476	103.374	1471	20.4608	21.3277	101.062	3116	44.8317
T66005991.15	KQ758873.1	join(465693..467236,467386..467716,468551..470713)	4038	103.53	-1.10114	-0.138997	0.32781	0.408861	1	103.53	-1.03434	-0.0487053	0.731734	0.781934	1	103.53	-1.32974	-0.411144	0.00383854	0.0100483	1	100.541	1.06459	0.0902913	0.525111	0.59297	1	100.541	-1.2076	-0.272147	0.0556721	0.0838677	1	91.9325	-1.2856	-0.362439	0.0108346	0.0230355	1	6118	98.6152	103.087	402.83	6239	106.897	111.426	428.636	5929	105.077
T66003371.1	KQ758850.1	complement(13115035..13116330)	1296	304.636	-1.38148	-0.466211	0.00160566	0.0033373	1	304.636	-1.05748	-0.080631	0.585142	0.649031	1	304.636	-1.49074	-0.576027	9.83689e-05	0.000373738	1	264.757	1.30638	0.385579	0.00909637	0.0154041	1	236.382	-1.07909	-0.109817	0.458146	0.530411	1	264.757	-1.40971	-0.495396	0.000812907	0.00223727	1	6258	314.291	328.542	412.048	5690	303.755	316.624	390.918	5358	295.863
T66005144.9	KQ758862.1	complement(join(173116..174449,174737..174758))	1356	62.3131	-1.34557	-0.42822	0.0100409	0.0183123	1	62.3131	-3.7109	-1.89177	0	0	0	62.3131	-1.41468	-0.500478	0.00269475	0.00734262	1	49.4941	-2.75786	-1.46355	0	0	0	49.4941	-1.05136	-0.0722583	0.665651	0.721812	1	45.1259	2.62313	1.39129	5.55112e-16	7.30334e-15	6.48537e-12	1617	77.616	81.1355	106.469	1009	51.4811	53.6621	69.3209	1096	57.8422
T66008866.1	KQ758899.1	complement(1289222..1291588)	2367	33.0539	-1.18174	-0.240911	0.119448	0.170871	1	33.0539	1.04049	0.0572637	0.710998	0.763614	1	33.0539	-1.23881	-0.30896	0.0464796	0.0887	1	31.6445	1.22959	0.298174	0.0539947	0.0790006	1	29.9701	-1.0483	-0.0680494	0.661399	0.718268	1	31.6445	-1.28897	-0.366224	0.0182934	0.0366024	1	1286	35.3625	36.9661	84.6746	1078	31.5091	32.8441	74.0614	1068	32.2899
T66010938.1	KQ758823.1	complement(510703..512061)	1359	111.624	1.16795	0.223979	0.116869	0.167545	1	190.214	2.32142	1.21501	0	0	0	173.966	1.90611	0.930633	6.58491e-11	7.23721e-10	7.69315e-07	190.214	1.9876	0.991031	3.06266e-12	1.36361e-11	3.57811e-08	173.966	1.63201	0.706654	6.76204e-07	2.05946e-06	0.00790009	190.214	-1.21788	-0.284377	0.0448618	0.0797996	1	1903	91.1423	95.2752	125.3	1824	92.8584	96.7925	125.314	1585	83.4648
T66000450.1	KQ758850.1	complement(1485506..1486693)	1188	458.266	-1.28376	-0.36038	0.0132119	0.0234867	1	458.266	1.06197	0.0867456	0.550696	0.616794	1	458.266	-1.29722	-0.375424	0.00986933	0.0230422	1	447.502	1.36332	0.447125	0.00210841	0.00394373	1	381.832	-1.01048	-0.0150443	0.917676	0.940292	1	447.502	-1.37761	-0.462169	0.00148991	0.00386986	1	8659	474.408	495.92	570.138	7494	436.429	454.918	514.857	7702	463.96
T66004594.1	KQ758850.1	complement(17599536..17600741)	1206	31.1511	1.41003	0.495731	0.0178404	0.0308922	1	22.8877	1.2093	0.274174	0.192195	0.249463	1	20.5835	-1.42924	-0.515245	0.0156846	0.0344249	1	31.1511	-1.16599	-0.221557	0.288366	0.353958	1	31.1511	-2.01527	-1.01098	1.79492e-06	5.23988e-06	0.02097	22.8877	-1.72838	-0.789419	0.000205722	0.000643323	1	384	20.7245	21.6643	25.2839	380	21.7998	22.7234	26.107	324	19.2261
T66009628.1	KQ758784.1	complement(362700..363971)	1272	72.1397	1.34598	0.428654	0.0112205	0.0202611	1	50.137	1.01102	0.0158072	0.925838	0.948156	1	50.137	-2.50951	-1.3274	1.94289e-14	3.47076e-13	2.26988e-10	72.1397	-1.33131	-0.412847	0.0146519	0.0238909	1	72.1397	-3.37774	-1.75606	0	0	0	46.6511	-2.53715	-1.34321	9.88098e-15	1.18036e-13	1.1544e-10	1140	58.3336	60.9787	75.0615	794	43.1866	45.0163	54.5499	869	48.8907
T66007132.1	KQ758887.1	complement(61517..62734)	1218	68.0355	-1.14737	-0.198327	0.171615	0.234364	1	68.0355	-1.11612	-0.158492	0.275356	0.34176	1	68.0355	-1.14319	-0.193066	0.184239	0.277988	1	63.5542	1.028	0.0398352	0.784149	0.829721	1	63.5542	1.00365	0.00526065	0.971165	0.981838	1	60.7666	-1.02425	-0.0345745	0.812488	0.864508	1	1352	72.2487	75.5248	89.0203	1198	68.0496	70.9326	82.3057	1086	63.8082
T66010787.1	KQ758823.1	6186..7307	1122	116.52	-1.355	-0.438292	0.00948161	0.0173872	1	116.52	-1.2579	-0.331019	0.0501814	0.075863	1	192.395	1.618	0.69421	3.71407e-05	0.000152895	0.433915	92.3763	1.07719	0.107272	0.526334	0.594179	1	192.395	2.19239	1.1325	1.84909e-11	8.43533e-11	2.16029e-07	192.395	2.03528	1.02523	1.21263e-09	8.59136e-09	1.41672e-05	2205	127.914	133.714	145.185	1834	113.09	117.881	126.001	1702	108.558
T66005078.1	KQ758861.1	188623..191874	3252	39.7515	7.62075	2.92993	0	0	0	6.05285	1.35207	0.435171	0.0295186	0.046895	1	4.87879	-1.62687	-0.702101	0.000698349	0.00218793	1	39.7515	-5.63635	-2.49476	0	0	0	39.7515	-12.398	-3.63203	0	0	0	6.05285	-2.19965	-1.13727	3.12501e-08	1.8074e-07	0.000365095	208	4.16307	4.35184	13.6954	273	5.80802	6.05408	18.7558	212	4.66529
T66006784.1	KQ758883.1	complement(656010..656915)	906	44.9691	-3.23107	-1.69201	1.11022e-16	8.06638e-16	1.29707e-12	44.9691	-1.71095	-0.774797	0.0001071	0.000252319	1	44.9691	-3.06928	-1.6179	2.44249e-15	4.853e-14	2.85356e-11	24.1656	1.88846	0.917214	8.28771e-06	2.10673e-05	0.0968254	14.9604	1.05271	0.0741112	0.724113	0.774638	1	24.1656	-1.7939	-0.843103	4.49078e-05	0.000159908	0.524658	677	48.6364	50.8418	44.576	566	43.2219	45.0531	38.8857	545	43.0489
T66006999.1	KQ758886.1	100921..101700	780	123.272	-1.83069	-0.872389	2.45819e-10	1.08374e-09	2.87191e-06	123.272	-1.12312	-0.167506	0.221105	0.282097	1	123.272	-1.25521	-0.327931	0.0168374	0.0366246	1	100.966	1.63001	0.704883	3.36057e-07	9.83259e-07	0.00392615	100.304	1.45847	0.544459	8.41e-05	0.000199866	0.982541	100.966	-1.11762	-0.160425	0.243417	0.336868	1	1585	132.262	138.26	104.362	1349	119.656	124.725	92.6798	1285	117.897
T66003615.1	KQ758850.1	14025287..14026141	855	27.4067	-2.18333	-1.12653	1.40282e-06	4.27803e-06	0.0163891	27.4067	-2.29344	-1.19751	3.54558e-07	1.10579e-06	0.0041423	27.4067	-1.07951	-0.11038	0.630841	0.726979	1	13.4603	-1.05043	-0.0709789	0.767026	0.814059	1	25.9244	2.02252	1.01615	1.43211e-05	3.75985e-05	0.167313	25.9244	2.12451	1.08713	4.04779e-06	1.7399e-05	0.0472904	394	29.9938	31.3538	25.9423	332	26.8651	28.0032	22.8093	303	25.3612
T66003816.1	KQ758850.1	join(14761617..14761669,14761901..14762699)	852	552.002	-2.23744	-1.16185	5.39568e-14	3.26621e-13	6.30378e-10	552.002	-2.80972	-1.49042	0	0	0	552.002	-2.02666	-1.0191	4.21482e-11	4.7822e-10	4.92417e-07	264.923	-1.25577	-0.328573	0.0341412	0.0521332	1	278.116	1.10401	0.142749	0.356602	0.429459	1	278.116	1.38638	0.471322	0.00238077	0.00588792	1	7222	551.72	576.738	475.521	6589	535.052	557.72	452.682	6777	569.235
T66003861.1	KQ758850.1	14918412..14919167	756	166.07	-1.65616	-0.727838	1.04511e-05	2.89338e-05	0.122101	166.07	-1.50578	-0.590514	0.000350485	0.000770262	1	166.39	-1.01871	-0.0267494	0.87092	0.919231	1	107.809	1.09986	0.137324	0.407541	0.477276	1	166.39	1.62573	0.701088	2.2074e-05	5.64435e-05	0.25789	166.39	1.47812	0.563764	0.00064819	0.00183139	1	2081	179.164	187.288	137.02	1763	161.342	168.177	121.123	1666	157.705
T66001474.1	KQ758850.1	complement(join(5435270..5436415,5436669..5436686))	1164	267.482	-1.20464	-0.268602	0.048968	0.0772472	1	267.482	-1.52824	-0.61187	7.60469e-06	2.05186e-05	0.0888456	267.482	-1.48571	-0.571152	2.93583e-05	0.000123735	0.342993	237.864	-1.26863	-0.343268	0.012077	0.0200135	1	237.864	-1.23332	-0.302551	0.0269466	0.0433573	1	184.034	1.02863	0.040718	0.766361	0.826569	1	5234	292.672	305.943	344.624	4166	247.618	258.109	286.215	4264	262.155
T66001653.1	KQ758850.1	6257662..6258867	1206	373.342	-1.64108	-0.714648	3.8757e-07	1.25603e-06	0.00452798	373.342	-1.61805	-0.694258	8.31667e-07	2.49842e-06	0.00971637	373.342	-1.83039	-0.872152	6.16541e-10	5.88965e-09	7.20304e-06	243.589	1.01423	0.0203906	0.885083	0.913779	1	243.589	-1.11536	-0.157503	0.264589	0.333822	1	212.161	-1.13123	-0.177894	0.207874	0.295593	1	7430	400.998	419.181	489.216	6135	351.952	366.863	421.491	6186	367.076
T66004420.1	KQ758850.1	complement(join(16971452..16972705,16972918..16972926))	1263	147.34	1.38415	0.469003	0.00114013	0.00242624	1	99.6068	-1.51955	-0.603646	3.28926e-05	8.20419e-05	0.384284	99.6068	-1.05072	-0.0713789	0.621943	0.719493	1	147.34	-2.10329	-1.07265	1.35669e-13	6.57141e-13	1.58502e-09	147.34	-1.45436	-0.540381	0.000180993	0.000414373	1	96.9021	1.4462	0.532267	0.000255002	0.000782556	1	2080	107.192	112.052	136.954	1716	94.0005	97.9829	117.894	1723	97.6283
T66007044.1	KQ758886.1	228718..229431	714	61.4654	-1.47813	-0.563776	0.00192616	0.00393966	1	61.4654	-1.57534	-0.655666	0.000330693	0.000729924	1	61.4654	-1.32489	-0.405876	0.025689	0.0530536	1	44.583	-1.06577	-0.0918902	0.617006	0.67902	1	47.3074	1.11566	0.1579	0.388345	0.462821	1	47.3074	1.18903	0.24979	0.174361	0.254824	1	646	58.8891	61.5594	42.5348	626	60.6586	63.2284	43.0078	647	64.8485
T66007045.1	KQ758886.1	230336..231058	723	238.67	-1.72177	-0.783895	6.65499e-08	2.32646e-07	0.000777503	238.67	-1.5659	-0.646995	8.36383e-06	2.24425e-05	0.0977146	238.67	-1.20729	-0.271769	0.0606668	0.111076	1	148.619	1.09954	0.1369	0.347676	0.415752	1	201.82	1.42615	0.512126	0.000429667	0.000936007	1	201.82	1.29704	0.375227	0.00990768	0.02127	1	2697	242.797	253.807	177.58	2473	236.647	246.673	169.902	2390	236.566
T66008352.1	KQ758897.1	1007131..1007700	570	40.0567	1.27034	0.345215	0.131635	0.18623	1	29.5621	1.09195	0.126901	0.581806	0.646125	1	29.4405	-1.31937	-0.399846	0.0864036	0.149151	1	40.0567	-1.16337	-0.218314	0.33991	0.407843	1	40.0567	-1.67604	-0.745061	0.00129235	0.00262891	1	29.5621	-1.44068	-0.526746	0.023766	0.0459926	1	247	28.2048	29.4837	16.2633	246	29.8591	31.1241	16.9008	241	30.2577
T66011012.1	KQ758824.1	42584..43324	741	30.7289	-1.2233	-0.290775	0.172703	0.235602	1	30.7289	-1.9131	-0.935911	1.68694e-05	4.35067e-05	0.197085	30.7289	-1.78014	-0.831994	0.000126245	0.00047032	1	26.8661	-1.56389	-0.645136	0.00310638	0.00566794	1	26.8661	-1.4552	-0.54122	0.0129082	0.0220897	1	17.6287	1.07469	0.103916	0.639516	0.721558	1	351	30.8312	32.2292	23.111	322	30.0645	31.3382	22.1222	324	31.2911
T66004168.1	KQ758850.1	complement(16049018..16051189)	2172	15.9069	1.86762	0.901199	1.91925e-07	6.3955e-07	0.00224226	24.144	3.30341	1.72396	0	0	0	20.7931	2.55809	1.35507	3.88578e-15	7.51615e-14	4.53976e-11	24.144	1.76878	0.822758	9.12154e-07	2.57408e-06	0.0106567	20.7931	1.36971	0.453868	0.00703754	0.0126941	1	24.144	-1.29136	-0.368889	0.0271285	0.0516361	1	257	7.70148	8.0507	16.9218	272	8.66413	9.0312	18.6871	228	7.51223
T66006231.1	KQ758880.1	249395..251557	2163	244.487	2.02357	1.0169	5.11733e-09	1.99819e-08	5.97858e-05	407.651	3.89794	1.96271	0	0	0	113.739	-1.75638	-0.812606	3.3482e-06	1.71641e-05	0.039117	407.651	1.92627	0.945812	5.10753e-08	1.6002e-07	0.000596713	244.487	-3.55416	-1.82951	0	0	0	407.651	-6.84627	-2.77532	0	0	0	3903	117.447	122.773	256.987	3869	123.754	128.997	265.81	3023	100.017
T66003165.1	KQ758850.1	12316527..12318695	2169	132.746	-2.14164	-1.09872	5.53435e-12	2.82472e-11	6.46578e-08	132.746	-1.6172	-0.693495	1.33902e-05	3.5005e-05	0.156437	132.746	-2.30986	-1.20781	3.93019e-14	6.77233e-13	4.59164e-10	75.4284	1.32429	0.405223	0.0112209	0.0186823	1	66.5665	-1.07855	-0.10909	0.495913	0.565962	1	75.4284	-1.42831	-0.514313	0.00131239	0.00345173	1	4297	128.946	134.793	282.929	4097	130.684	136.221	281.475	4201	138.608
T66005296.1	KQ758866.1	complement(74052..76193)	2142	54.1102	-1.00913	-0.0131149	0.930995	0.95419	1	50.8412	-1.09625	-0.132583	0.382348	0.452294	1	54.0254	1.04103	0.0580105	0.701962	0.786066	1	54.1102	-1.08633	-0.119468	0.430914	0.500982	1	54.1102	1.05054	0.0711254	0.638738	0.697288	1	54.0254	1.14123	0.190593	0.20933	0.297266	1	1789	54.3615	56.8265	117.794	1471	47.5126	49.5256	101.062	1516	50.6493
T66001646.1	KQ758850.1	complement(6226792..6229632)	2841	31.7128	-1.02696	-0.038379	0.77608	0.82788	1	30.4599	1.06149	0.0860964	0.523673	0.590491	1	30.4599	-1.5088	-0.593406	1.33663e-05	6.03394e-05	0.156158	31.7128	1.09011	0.124475	0.356221	0.424666	1	31.7128	-1.4692	-0.555027	4.59818e-05	0.000112906	0.537205	29.6936	-1.60159	-0.679502	6.15738e-07	2.99486e-06	0.00719367	1251	28.6607	29.9603	82.3701	1298	31.6096	32.9488	89.176	1235	31.1092
T66003504.1	KQ758850.1	13628799..13631798	3000	23.8731	1.10468	0.143626	0.178684	0.243058	1	56.2106	3.02306	1.59601	0	0	0	28.4135	1.37615	0.460637	1.54633e-05	6.8796e-05	0.180658	56.2106	2.7366	1.45238	0	0	0	28.4135	1.24575	0.317011	0.00278236	0.00537738	1	56.2106	-2.19675	-1.13537	0	0	0	972	21.0885	22.0448	63.9998	882	20.3406	21.2023	60.5957	804	19.1791
T66005703.1	KQ758871.1	85440..86705	1266	13.1625	1.82262	0.866013	0.000435382	0.000984244	1	12.786	2.04862	1.03465	2.64894e-05	6.67838e-05	0.309476	15.6036	2.24949	1.1696	1.95829e-06	1.05286e-05	0.0228787	13.1625	1.124	0.168639	0.483498	0.551956	1	15.6036	1.23421	0.303587	0.206376	0.268616	1	15.6036	1.09805	0.134947	0.574423	0.663928	1	161	8.27738	8.65272	10.6008	96	5.24631	5.46857	6.59545	120	6.7833
T66007930.1	KQ758893.1	438390..439445	1056	10.1613	-1.02315	-0.0330202	0.902967	0.93184	1	9.68193	-1.02248	-0.0320681	0.906126	0.933114	1	14.2644	1.43607	0.522128	0.052359	0.0982352	1	10.1613	1.00066	0.000952078	0.997202	0.999692	1	14.2644	1.46932	0.555148	0.0388182	0.0605248	1	14.2644	1.46835	0.554196	0.0399575	0.072286	1	188	11.5876	12.1131	12.3786	132	8.64821	9.0146	9.06875	130	8.80994
T66008547.1	KQ758899.1	complement(271096..274632)	3537	28.6125	1.55835	0.640018	7.81495e-06	2.19952e-05	0.091302	34.8303	2.20814	1.14283	1.22125e-15	7.8137e-15	1.42678e-11	19.1264	1.0901	0.124455	0.388228	0.504412	1	34.8303	1.41698	0.502815	0.00038891	0.00080618	1	28.6125	-1.42955	-0.515563	0.000315969	0.000701534	1	34.8303	-2.02564	-1.01838	9.97535e-13	1.00381e-11	1.16542e-08	909	16.7274	17.4859	59.8517	947	18.5238	19.3086	65.0614	803	16.247
T66001057.1	KQ758850.1	3814096..3816678	2583	51.6624	-1.44336	-0.529434	0.000323764	0.000745622	1	51.6624	-1.61576	-0.69221	2.7726e-06	7.8775e-06	0.0323923	51.6624	-1.41087	-0.496582	0.00075849	0.00235739	1	38.3521	-1.11944	-0.162776	0.271728	0.335829	1	38.3521	1.02303	0.0328526	0.824186	0.862347	1	37.3957	1.14522	0.195628	0.187159	0.270952	1	1750	44.0975	46.0971	115.226	2064	55.2842	57.6264	141.802	2007	55.6054
T66004528.1	KQ758850.1	complement(17382442..17383998)	1557	27.9294	1.08777	0.121375	0.481625	0.565397	1	50.1914	2.28055	1.18938	3.5425e-12	1.77551e-11	4.1387e-08	47.6953	1.95125	0.964397	1.82375e-08	1.38356e-07	0.000213068	50.1914	2.09653	1.06801	3.73877e-10	1.39911e-09	4.36801e-06	47.6953	1.7938	0.843022	8.0045e-07	2.41832e-06	0.00935166	50.1914	-1.16876	-0.224985	0.183995	0.267032	1	563	23.5353	24.6026	37.0698	578	25.6836	26.7717	39.7101	492	22.6136
T66002561.1	KQ758850.1	complement(9910856..9912103)	1248	46.8657	2.31682	1.21215	3.83888e-09	1.51315e-08	4.48496e-05	18.9626	-3.89099	-1.96014	0	0	0	18.9626	-2.47918	-1.30986	1.45823e-09	1.32066e-08	1.70365e-05	46.8657	-9.01475	-3.17229	0	0	0	46.8657	-5.74382	-2.52201	0	0	0	7.81989	1.56947	0.650276	0.00478341	0.0110204	1	375	19.5577	20.4445	24.6913	331	18.3497	19.1271	22.7406	331	18.9805
T66006391.1	KQ758880.1	complement(732851..733861)	1011	83.6605	1.03078	0.0437369	0.747308	0.803407	1	93.2139	1.33797	0.420041	0.00193393	0.00381592	1	75.7869	-1.1902	-0.251201	0.0659439	0.118874	1	93.2139	1.29801	0.376304	0.00540231	0.00948529	1	83.6605	-1.22683	-0.294938	0.0305799	0.0486803	1	93.2139	-1.59244	-0.671242	8.18454e-07	3.92367e-06	0.00956199	1217	78.3502	81.903	80.1314	1080	73.9075	77.0387	74.1988	1061	75.1031
T66007376.1	KQ758891.1	599086..600084	999	166.124	1.07126	0.0993064	0.472978	0.556925	1	173.364	1.3031	0.381944	0.00575343	0.0104912	1	144.805	-1.40587	-0.491465	0.000412316	0.00136268	1	173.364	1.21642	0.282637	0.0407719	0.0612891	1	166.124	-1.50605	-0.590771	2.13243e-05	5.4658e-05	0.249131	173.364	-1.83199	-0.873409	3.23182e-10	2.44384e-09	3.77573e-06	2072	134.997	141.119	136.428	2084	144.327	150.442	143.176	2165	155.091
T66008893.1	KQ758900.1	40997..41944	948	30.9347	1.195	0.257016	0.130499	0.184803	1	40.4111	1.82016	0.864069	3.0507e-07	9.58357e-07	0.00356413	32.6187	1.31911	0.399565	0.0188932	0.040434	1	40.4111	1.52314	0.607053	0.000287035	0.000606517	1	32.6187	1.10385	0.142549	0.39851	0.472999	1	40.4111	-1.37984	-0.464504	0.00558463	0.0126788	1	345	23.6871	24.7612	22.716	337	24.5945	25.6364	23.1528	322	24.3075
T66000209.1	KQ758850.1	490864..492303	1440	14.8811	1.22075	0.287772	0.219778	0.290328	1	14.5079	1.37553	0.459992	0.0498528	0.0754639	1	11.4639	-1.04412	-0.0622906	0.792445	0.855854	1	14.8811	1.12679	0.172219	0.459964	0.528757	1	14.8811	-1.27462	-0.350063	0.136767	0.187014	1	14.5079	-1.43623	-0.522282	0.0264424	0.0505361	1	256	11.5712	12.0959	16.8559	235	11.2907	11.7691	16.1451	232	11.5297
T66001369.1	KQ758850.1	5079084..5079959	876	37.4615	1.6699	0.739766	3.1206e-05	8.14703e-05	0.36458	72.1845	3.74238	1.90396	0	0	0	36.1314	1.68629	0.753854	2.34013e-05	0.000100922	0.273397	72.1845	2.24108	1.16419	1.42037e-11	5.99936e-11	1.65942e-07	37.4615	1.00981	0.0140876	0.935832	0.953959	1	72.1845	-2.2193	-1.1501	2.92076e-11	2.49622e-10	3.41233e-07	326	24.2222	25.3206	21.4649	251	19.8237	20.6636	17.2444	228	18.6262
T66009381.1	KQ758900.1	1551481..1555734	4254	25.1756	2.94459	1.55807	0	0	0	24.0312	3.26741	1.70815	0	0	0	10.5459	1.28511	0.361889	0.0469619	0.0894014	1	25.1756	1.10963	0.150078	0.397844	0.467372	1	25.1756	-2.29132	-1.19618	2.67829e-11	1.20766e-10	3.12905e-07	24.0312	-2.54252	-1.34626	6.4726e-14	7.22248e-13	7.56194e-10	386	5.90596	6.17377	25.4156	549	8.92875	9.30703	37.7177	549	9.23567
T66011638.1	KQ758838.1	71294..72802	1509	50.5071	1.0102	0.0146421	0.94848	0.967612	1	114.638	2.67203	1.41794	3.40551e-10	1.44259e-09	3.97866e-06	90.2893	1.89531	0.922433	4.50025e-05	0.000181925	0.525764	114.638	2.64505	1.40329	5.04987e-10	1.86997e-09	5.89977e-06	90.2893	1.87617	0.907791	5.88118e-05	0.000142552	0.687098	114.638	-1.40981	-0.495502	0.0277668	0.0526793	1	677	29.2012	30.5253	44.576	758	34.7533	36.2257	52.0766	1607	76.2115
T66002193.1	KQ758850.1	join(8421473..8421529,8421819..8422970)	1209	26.5641	-2.46679	-1.30263	5.23359e-13	2.92555e-12	6.1144e-09	32.2102	1.32052	0.401103	0.0213017	0.0348757	1	29.0635	1.07178	0.100014	0.567801	0.673029	1	32.2102	3.25744	1.70374	0	0	0	29.0635	2.64387	1.40265	7.66054e-15	4.42403e-14	8.94981e-11	32.2102	-1.23207	-0.301088	0.0839371	0.13698	1	456	24.5493	25.6625	30.0246	494	28.2694	29.4671	33.9391	454	26.8734
T66002282.1	KQ758850.1	complement(8825667..8826944)	1278	16.5986	2.67825	1.42129	3.37707e-07	1.10085e-06	0.00394543	11.6117	2.17297	1.11967	6.44726e-05	0.000155562	0.753233	5.82306	-1.87082	-0.903669	0.00235711	0.00652098	1	16.5986	-1.23253	-0.301624	0.268605	0.332568	1	16.5986	-5.01052	-2.32496	1.11022e-15	6.74505e-15	1.29707e-11	11.6117	-4.06523	-2.02334	3.92542e-12	3.69546e-11	4.58606e-08	90	4.58366	4.79151	5.92591	117	6.3339	6.60224	8.03821	117	6.55162
T66004034.1	KQ758850.1	complement(15542385..15545735)	3351	101.033	-1.2002	-0.263274	0.0624803	0.0963004	1	204.507	2.20091	1.1381	6.66134e-16	4.34288e-15	7.78244e-12	155.065	1.50275	0.587607	3.13208e-05	0.000131421	0.36592	204.507	2.64153	1.40137	0	0	0	155.065	1.8036	0.850881	1.67357e-09	6.50011e-09	1.95523e-05	204.507	-1.46458	-0.550492	9.31256e-05	0.000311566	1	5522	107.256	112.12	363.587	4952	102.24	106.572	340.215	4383	93.6032
T66001944.2	KQ758850.1	7401924..7405691	3768	8.53749	-1.32002	-0.400559	0.0281725	0.0468725	1	10.2497	1.30355	0.382447	0.0344034	0.053951	1	10.9407	1.25287	0.325234	0.0723582	0.128396	1	10.2497	1.72071	0.783006	1.6416e-05	4.03085e-05	0.191788	10.9407	1.65381	0.725793	6.62065e-05	0.00015945	0.77349	10.9407	-1.04045	-0.0572125	0.750897	0.814401	1	576	9.94976	10.4009	37.9258	431	7.91375	8.24903	29.6108	408	7.74895
[truncated: 48 more columns]

## Sheet: Full transcriptome
Gene Name	Genbank Accession	Genbank Region	Length	N1 vs. E - Max group means	N1 vs. E - Fold change	N1 vs. E - Log fold change	N1 vs. E - P-value	N1 vs. E - FDR p-value	N1 vs. E - Bonferroni	N2 vs. E - Max group means	N2 vs. E - Fold change	N2 vs. E - Log fold change	N2 vs. E - P-value	N2 vs. E - FDR p-value	N2 vs. E - Bonferroni	O vs. E - Max group means	O vs. E - Fold change	O vs. E - Log fold change	O vs. E - P-value	O vs. E - FDR p-value	O vs. E - Bonferroni	N2 vs. N1 - Max group means	N2 vs. N1 - Fold change	N2 vs. N1 - Log fold change	N2 vs. N1 - P-value	N2 vs. N1 - FDR p-value	N2 vs. N1 - Bonferroni	O vs. N1 - Max group means	O vs. N1 - Fold change	O vs. N1 - Log fold change	O vs. N1 - P-value	O vs. N1 - FDR p-value	O vs. N1 - Bonferroni	O vs. N2 - Max group means	O vs. N2 - Fold change	O vs. N2 - Log fold change	O vs. N2 - P-value	O vs. N2 - FDR p-value	O vs. N2 - Bonferroni	1-1_l1_1 (paired) (GE) - Total counts	1-1_l1_1 (paired) (GE) - RPKM	1-1_l1_1 (paired) (GE) - TPM	1-1_l1_1 (paired) (GE) - CPM	1-2_l1_1 (paired) (GE) - Total counts	1-2_l1_1 (paired) (GE) - RPKM	1-2_l1_1 (paired) (GE) - TPM	1-2_l1_1 (paired) (GE) - CPM	1-3_l1_1 (paired) (GE) - Total counts	1-3_l1_1 (paired) (GE) - RPKM
T66011701			8439	461.173	1.38301	0.467812	0.00616816	0.0116644	1	311.53	-1.29675	-0.3749	0.0282142	0.0450186	1	311.53	-1.29996	-0.378469	0.0267487	0.0549122	1	461.173	-1.79342	-0.842712	8.10126e-07	2.29782e-06	0.00946471	461.173	-1.79786	-0.846281	7.2794e-07	2.20954e-06	0.00850453	245.267	-1.00248	-0.00356915	0.983335	0.995003	1	39041	301.114	314.768	2570.59	40592	332.786	346.885	2788.78	35458	300.689
T66011702			4494	563.425	1.59225	0.671064	6.89284e-05	0.000173144	0.805291	330.36	-1.53627	-0.619428	0.000241065	0.000540672	1	330.36	-1.3089	-0.388352	0.0213255	0.0450323	1	563.425	-2.44611	-1.29049	1.9984e-14	1.01953e-13	2.33473e-10	563.425	-2.08409	-1.05942	3.3478e-10	1.37623e-09	3.91123e-06	258.403	1.17371	0.231077	0.170887	0.250373	1	22193	321.428	336.003	1461.26	22231	342.249	356.749	1527.33	20560	327.404
T66011703			867	57.6804	-1.23564	-0.305264	0.0540998	0.0844871	1	57.6804	-1.22294	-0.290348	0.0676924	0.0989305	1	67.7542	1.14875	0.200065	0.205015	0.303649	1	49.9627	1.01039	0.0149157	0.925429	0.944261	1	67.7542	1.41945	0.505329	0.00141207	0.00285716	1	67.7542	1.40485	0.490413	0.00200372	0.00504624	1	785	58.932	61.6043	51.6871	709	56.5774	58.9744	48.7102	697	57.5317
T66011704			1047	26.8289	13.6436	3.77015	0	0	0	1.83154	-1.93968	-0.955815	0.0358044	0.0559153	1	3.55584	1.87557	0.90733	0.0282236	0.057504	1	26.8289	-26.4642	-4.72597	0	0	0	26.8289	-7.27438	-2.86282	9.92539e-14	5.33633e-13	1.15958e-09	3.55584	3.638	1.86315	2.67147e-05	9.99385e-05	0.312108	30	1.86499	1.94955	1.9753	27	1.78416	1.85974	1.85497	27	1.84549
T66000001.1	LNGJ01000001.1	2566..3213	648	114.063	2.04037	1.02883	1.01424e-07	3.49334e-07	0.00118494	52.5085	-1.55371	-0.635717	0.0012856	0.00261394	1	52.5085	-1.29164	-0.369199	0.0603836	0.110643	1	114.063	-3.17014	-1.66455	0	0	0	114.063	-2.63542	-1.39803	6.84675e-13	3.4673e-12	7.99905e-09	41.4835	1.2029	0.266518	0.180159	0.262052	1	405	40.68	42.5246	26.6666	511	54.5584	56.8699	35.107	564	62.287
T66009789.1	LNGJ01004689.1	complement(9421..9570)	150	125.865	-1.22043	-0.287386	0.224315	0.295387	1	125.865	-2.79435	-1.48251	1.66924e-09	6.62422e-09	1.95017e-05	125.865	-1.86149	-0.896454	0.000200523	0.000716865	1	110.117	-2.28965	-1.19513	1.26483e-06	3.51917e-06	0.014777	110.117	-1.52527	-0.609068	0.0117691	0.0202622	1	68.9753	1.50114	0.586059	0.019578	0.0388138	1	265	114.989	120.203	17.4485	318	146.674	152.888	21.8474	243	115.933
T66009790.1	LNGJ01004689.1	join(16025..17269,18259..18279)	1266	0	-1.06939	-0.0967885	0.97664	0.985083	1	0	1.08798	0.12165	0.970456	0.97881	1	0.0192283	3.81253	1.93075	0.466439	0.580296	1	0	1.16347	0.218438	0.946898	0.961797	1	0.0192283	4.07708	2.02754	0.443338	0.5163	1	0.0192283	3.50424	1.8091	0.489702	0.588297	1	0	0	0	0	0	0	0	0	0	0
T66009791.1	LNGJ01004689.1	complement(join(20546..20783,21255..21283))	267	0	#NUM!	#NUM!	#NUM!	#NUM!	#NUM!	0	#NUM!	#NUM!	#NUM!	#NUM!	#NUM!	0	#NUM!	#NUM!	#NUM!	#NUM!	#NUM!	0	#NUM!	#NUM!	#NUM!	#NUM!	#NUM!	0	#NUM!	#NUM!	#NUM!	#NUM!	#NUM!	0	#NUM!	#NUM!	#NUM!	#NUM!	#NUM!	0	0	0	0	0	0	0	0	0	0
T66009792.1	LNGJ01004689.1	27520..28284	765	0.0283608	-3.88341	-1.95732	0.461551	0.545282	1	0.0293933	1.06359	0.0889454	0.959822	0.973572	1	0.13494	3.39071	1.76159	0.224256	0.326966	1	0.0293933	4.13036	2.04627	0.44102	0.510192	1	0.13494	13.1675	3.71891	0.130146	0.179029	1	0.13494	3.18798	1.67264	0.247044	0.340999	1	1	0.0850823	0.0889404	0.0658434	0	0	0	0	0	0
T66009793.1	LNGJ01004689.1	complement(30488..31060)	573	0	#NUM!	#NUM!	#NUM!	#NUM!	#NUM!	0	#NUM!	#NUM!	#NUM!	#NUM!	#NUM!	0	#NUM!	#NUM!	#NUM!	#NUM!	#NUM!	0	#NUM!	#NUM!	#NUM!	#NUM!	#NUM!	0	#NUM!	#NUM!	#NUM!	#NUM!	#NUM!	0	#NUM!	#NUM!	#NUM!	#NUM!	#NUM!	0	0	0	0	0	0	0	0	0	0
T66009794.1	LNGJ01004689.1	complement(60969..62201)	1233	0.0184436	3.38128	1.75757	0.506108	0.588297	1	0.0169551	3.86225	1.94944	0.460478	0.531335	1	0	-1.02137	-0.0305007	0.992825	0.997973	1	0.0184436	1.14225	0.191874	0.911867	0.93433	1	0.0184436	-3.45352	-1.78807	0.514753	0.583088	1	0.0169551	-3.94477	-1.97994	0.470374	0.571959	1	0	0	0	0	0	0	0	0	0	0
T66009795.1	LNGJ01004689.1	join(63748..63996,64094..64126)	282	0	#NUM!	#NUM!	#NUM!	#NUM!	#NUM!	0	#NUM!	#NUM!	#NUM!	#NUM!	#NUM!	0	#NUM!	#NUM!	#NUM!	#NUM!	#NUM!	0	#NUM!	#NUM!	#NUM!	#NUM!	#NUM!	0	#NUM!	#NUM!	#NUM!	#NUM!	#NUM!	0	#NUM!	#NUM!	#NUM!	#NUM!	#NUM!	0	0	0	0	0	0	0	0	0	0
T66009796.10	LNGJ01005397.1	627..3722	3096	19.677	-1.08095	-0.112294	0.447884	0.532529	1	31.367	1.73386	0.793984	6.4979e-08	2.18712e-07	0.00075915	22.0753	1.09785	0.134675	0.362499	0.477828	1	31.367	1.8742	0.906278	6.89981e-10	2.53652e-09	8.06105e-06	22.0753	1.18671	0.246969	0.094968	0.13524	1	31.367	-1.57933	-0.659309	7.1409e-06	2.95004e-05	0.0834271	940	19.7619	20.658	61.8928	937	20.9389	21.826	64.3744	793	18.3301
T66009797.1	LNGJ01005397.1	complement(3906..4979)	1074	86.3507	-1.02215	-0.0316032	0.822812	0.867748	1	86.0528	1.1376	0.185993	0.187404	0.244303	1	111.639	1.32846	0.409754	0.00362693	0.00954787	1	86.3507	1.16279	0.217596	0.122748	0.16533	1	111.639	1.35788	0.441357	0.00171627	0.00342932	1	111.639	1.16777	0.223761	0.111815	0.175128	1	1424	86.2992	90.2124	93.761	1273	82.005	85.4792	87.4584	1179	78.5603
T66009816.1	LNGJ01000002.1	complement(2453..5311)	2859	0.0326197	-1.39314	-0.478339	0.67123	0.737892	1	0.0326197	1.05714	0.0801716	0.939843	0.959471	1	0.0326197	-1.7343	-0.794354	0.52236	0.629732	1	0.0300212	1.47275	0.55851	0.620003	0.681805	1	0.0240272	-1.24489	-0.316015	0.807495	0.84876	1	0.0300212	-1.8334	-0.874526	0.481084	0.58087	1	1	0.022766	0.0237983	0.0658434	0	0	0	0	3	0.0750932
T66009817.1	LNGJ01000002.1	6202..8127	1926	0.0119296	3.38122	1.75754	0.506115	0.588297	1	0	1.08798	0.12165	0.970456	0.97881	1	0	-1.02137	-0.0305007	0.992825	0.997973	1	0.0119296	-3.1078	-1.63589	0.530969	0.597395	1	0.0119296	-3.45347	-1.78804	0.514759	0.583088	1	0	-1.11122	-0.15215	0.963955	0.983094	1	0	0	0	0	0	0	0	0	0	0
T66009819.1	LNGJ01000577.1	complement(1979..2854)	876	321.74	1.05204	0.0731933	0.588519	0.665151	1	285.896	1.00629	0.00903994	0.946774	0.964776	1	342.653	1.17249	0.22957	0.089793	0.153978	1	321.74	-1.04547	-0.0641534	0.635465	0.69586	1	342.653	1.11448	0.156377	0.247558	0.315125	1	342.653	1.16516	0.22053	0.103254	0.163501	1	3885	288.661	301.75	255.802	3660	289.063	301.31	251.452	3427	279.965
T66009820.1	LNGJ01000577.1	21589..21969	381	139.726	2.53924	1.34439	3.21965e-15	2.13359e-14	3.76151e-11	85.256	1.80098	0.848779	8.20127e-07	2.46629e-06	0.00958155	90.6098	1.7205	0.782826	5.6246e-06	2.74258e-05	0.0657122	139.726	-1.40992	-0.495615	0.00310978	0.00567327	1	139.726	-1.47587	-0.561568	0.000824599	0.00173238	1	90.6098	-1.04678	-0.0659531	0.697183	0.768492	1	285	48.6879	50.8956	18.7654	301	54.6585	56.9741	20.6795	273	51.278
T66009821.5	LNGJ01000577.1	32638..32808	171	11.421	2.08201	1.05798	0.030173	0.04992	1	7.75941	1.63928	0.71306	0.152886	0.204377	1	18.7976	3.57401	1.83754	0.000128657	0.000478086	1	11.421	-1.27008	-0.344919	0.460951	0.529662	1	18.7976	1.71661	0.779564	0.0815447	0.117834	1	18.7976	2.18023	1.12448	0.0143607	0.0296163	1	10	3.80631	3.97891	0.658434	15	6.06892	6.32603	1.03054	13	5.44053
T66009822.1	LNGJ01000577.1	41236..42021	786	2260.47	-1.96652	-0.975647	3.05529e-10	1.33041e-09	3.56949e-06	2260.47	-6.76959	-2.75907	0	0	0	2260.47	-1.4228	-0.508734	0.00102542	0.00309239	1	1233.43	-3.44242	-1.78342	0	0	0	1623.53	1.38215	0.466912	0.00259412	0.00503523	1	1623.53	4.75793	2.25033	0	0	0	27809	2302.84	2407.26	1831.04	25941	2283.39	2380.13	1782.21	24110	2195.17
T66009823.1	LNGJ01000577.1	complement(42153..42731)	579	285.47	1.19072	0.251837	0.0718645	0.109166	1	223.684	-6.04122	-2.59484	0	0	0	223.684	-1.79893	-0.847141	2.09448e-09	1.84957e-08	2.44698e-05	285.47	-7.19341	-2.84668	0	0	0	285.47	-2.14203	-1.09898	6.88338e-15	3.98309e-14	8.04186e-11	126.945	3.35822	1.7477	0	0	0	2144	241.017	251.945	141.168	1857	221.896	231.297	127.581	1684	208.141
T66009829.2	LNGJ01000632.1	1209..12383	11175	7.82728	-1.42918	-0.515184	0.000224214	0.000529618	1	10.9947	1.52612	0.609867	1.04544e-05	2.78093e-05	0.122138	12.477	1.55931	0.640905	3.6224e-06	1.84082e-05	0.0423205	10.9947	2.18109	1.12505	5.55112e-16	3.10008e-15	6.48537e-12	12.477	2.22853	1.15609	1.11022e-16	7.07623e-16	1.29707e-12	12.477	1.02175	0.0310383	0.821739	0.872048	1	1482	8.6318	9.02321	97.5799	1267	7.84414	8.17646	87.0462	1094	7.00589
T66009830.1	LNGJ01000632.1	complement(12705..14015)	1311	123.437	1.05224	0.0734684	0.605114	0.679764	1	109.524	-1.17639	-0.234371	0.100041	0.140293	1	109.524	-1.31976	-0.400272	0.00503581	0.0128345	1	123.437	-1.23785	-0.30784	0.0305979	0.0471852	1	123.437	-1.38871	-0.47374	0.000891545	0.00186198	1	85.5109	-1.12187	-0.165901	0.245964	0.339709	1	2172	107.835	112.724	143.012	2114	111.563	116.289	145.237	2000	109.174
T66009835.1	LNGJ01000694.1	complement(1277..1948)	672	227.508	1.43262	0.518656	0.000942469	0.00202778	1	396.092	2.88595	1.52905	0	0	0	241.981	1.58464	0.664155	2.29882e-05	9.92503e-05	0.268571	396.092	2.01445	1.01039	9.02592e-11	3.57094e-10	1.0545e-06	241.981	1.10611	0.145499	0.352036	0.424967	1	396.092	-1.8212	-0.86489	2.90102e-08	1.68872e-07	0.000338926	1598	154.778	161.796	105.218	1535	158.036	164.731	105.459	1268	135.034
T66009933.1	LNGJ01001359.1	join(2802..4163,4352..4879)	1890	226.913	1.00132	0.00190938	0.989935	0.995645	1	211.8	-1.21469	-0.280592	0.0640103	0.0941973	1	304.383	1.40345	0.488978	0.00122966	0.00364345	1	226.913	-1.2163	-0.282502	0.0621733	0.0898862	1	304.383	1.40159	0.487068	0.0012824	0.00261107	1	304.383	1.70476	0.76957	3.71946e-07	1.86021e-06	0.00434544	6650	229.013	239.398	437.859	5787	211.84	220.815	397.582	5138	194.548
T66009934.1	LNGJ01001359.1	complement(7561..9687)	2127	0.0534605	1.14091	0.190185	0.857423	0.896561	1	0.0424582	-10.5841	-3.40383	0.166078	0.219738	1	0.072763	1.56447	0.645674	0.53065	0.637948	1	0.0534605	-12.0755	-3.59402	0.140729	0.186485	1	0.072763	1.37125	0.455489	0.644127	0.702187	1	0.072763	16.5586	4.04951	0.0952685	0.152594	1	2	0.0612017	0.0639769	0.131687	1	0.0325273	0.0339054	0.0687026	1	0.0336454
T66009935.1	LNGJ01001359.1	complement(join(17418..17427,17477..18479,18705..20457))	2766	0.0163166	5.82736	2.54284	0.313824	0.394279	1	0.0240438	9.41102	3.23435	0.190836	0.248168	1	0.0176016	6.64597	2.73248	0.279614	0.39057	1	0.0240438	1.61497	0.691508	0.57362	0.637701	1	0.0176016	1.14048	0.189636	0.887092	0.915458	1	0.0240438	-1.41605	-0.501872	0.684324	0.759183	1	0	0	0	0	0	0	0	0	0	0
T66009936.1	LNGJ01001359.1	22194..24821	2628	53.9708	1.62017	0.696145	1.73966e-05	4.6852e-05	0.203244	53.6578	1.88249	0.912644	1.77321e-08	6.32755e-08	0.000207164	111.15	3.49968	1.80722	0	0	0	53.9708	1.16191	0.216499	0.179403	0.23206	1	111.15	2.16007	1.11108	4.85101e-12	2.31892e-11	5.66743e-08	111.15	1.85907	0.894578	2.63221e-08	1.5376e-07	0.000307521	1174	29.0766	30.3951	77.3002	1279	33.6714	35.0979	87.8707	1115	30.3629
T66009937.1	LNGJ01001359.1	join(30112..30149,30371..30587)	255	0	#NUM!	#NUM!	#NUM!	#NUM!	#NUM!	0	#NUM!	#NUM!	#NUM!	#NUM!	#NUM!	0	#NUM!	#NUM!	#NUM!	#NUM!	#NUM!	0	#NUM!	#NUM!	#NUM!	#NUM!	#NUM!	0	#NUM!	#NUM!	#NUM!	#NUM!	#NUM!	0	#NUM!	#NUM!	#NUM!	#NUM!	#NUM!	0	0	0	0	0	0	0	0	0	0
T66010783.1	LNGJ01001454.1	join(963..1060,1164..1189,1275..1930)	780	682.064	-1.44734	-0.533408	0.000146232	0.000352835	1	682.064	-1.73466	-0.794651	1.59516e-08	5.71665e-08	0.000186363	682.064	-2.20189	-1.13874	5.55112e-16	1.19436e-14	6.48537e-12	504.972	-1.19851	-0.261243	0.0634065	0.0915332	1	504.972	-1.52133	-0.605333	1.73813e-05	4.51137e-05	0.203066	361.395	-1.26935	-0.34409	0.0147122	0.0302451	1	8022	669.405	699.759	528.196	7580	672.343	700.827	520.766	7678	704.445
T66006048.4	LNGJ01002614.1	362..2503	2142	10.081	-1.32013	-0.400681	0.0659967	0.10104	1	10.081	-1.38685	-0.471807	0.0313129	0.0494897	1	10.081	-1.0411	-0.0581058	0.789261	0.85379	1	8.17493	-1.05054	-0.0711266	0.746766	0.795592	1	9.89484	1.26802	0.342575	0.117002	0.162963	1	9.89484	1.3321	0.413701	0.0597363	0.102241	1	338	10.2707	10.7364	22.2551	307	9.91596	10.3361	21.0917	301	10.0564
T66006049.1	LNGJ01002614.1	complement(join(2507..2603,3099..3712))	711	12.777	1.70561	0.77029	0.0084618	0.0156244	1	15.4314	2.39202	1.25823	1.51744e-05	3.93961e-05	0.177282	16.2066	2.26008	1.17637	5.42065e-05	0.000216363	0.633294	15.4314	1.40244	0.48794	0.08499	0.119257	1	16.2066	1.32508	0.406083	0.152574	0.206167	1	16.2066	-1.05838	-0.0818573	0.771702	0.830566	1	69	6.31656	6.60298	4.54319	82	7.97922	8.31726	5.63362	67	6.74371
T66006479.1	LNGJ01003262.1	1073..2572	1500	10.0373	-1.81255	-0.858019	0.000981793	0.00210851	1	10.0373	-2.05572	-1.03964	7.84856e-05	0.000187468	0.916948	10.0373	-1.6406	-0.714227	0.00617682	0.0153409	1	5.90387	-1.13416	-0.181622	0.496931	0.565577	1	6.22875	1.10481	0.143792	0.58734	0.65017	1	6.22875	1.25302	0.325414	0.224368	0.314379	1	207	8.98214	9.38943	13.6296	214	9.87049	10.2887	14.7024	236	11.2594
T66006490.2	LNGJ01003371.1	complement(3475..4371)	897	116.563	-7.79059	-2.96173	0	0	0	116.563	-10.2316	-3.35497	0	0	0	116.563	-2.75836	-1.46381	0	0	0	16.0375	-1.31333	-0.393234	0.0372746	0.0564677	1	43.1194	2.82435	1.49792	1.11022e-16	7.07623e-16	1.29707e-12	43.1194	3.70932	1.89116	0	0	0	1778	129.015	134.865	117.07	1325	102.197	106.527	91.031	1485	118.475
T66006491.1	LNGJ01003371.1	complement(4812..6203)	1392	81.8749	-2.36584	-1.24235	9.63885e-12	4.82479e-11	1.12611e-07	81.8749	-2.31735	-1.21248	3.18384e-11	1.48018e-10	3.71968e-07	81.8749	-1.87446	-0.906475	6.49528e-07	3.79635e-06	0.00758843	36.9435	1.02092	0.0298746	0.871039	0.902158	1	44.7291	1.26215	0.335878	0.0672515	0.0992922	1	44.7291	1.23628	0.306004	0.0959729	0.153483	1	2069	96.7436	101.13	136.23	1417	70.4282	73.412	97.3516	1526	78.4529
T66006493.1	LNGJ01003594.1	complement(2970..3281)	312	11.4107	-11.6962	-3.54796	5.94429e-11	2.77456e-10	6.94471e-07	11.4107	-27.5065	-4.7817	6.30405e-11	2.85245e-10	7.36502e-07	11.4107	-4.94887	-2.3071	8.71884e-07	4.98104e-06	0.0101862	1.02422	-2.35175	-1.23374	0.13077	0.174783	1	2.32604	2.3634	1.24086	0.0363415	0.0571053	1	2.32604	5.55813	2.4746	0.00130864	0.00344266	1	53	11.0566	11.558	3.4897	59	13.0832	13.6375	4.05345	44	10.0923
T66006494.1	LNGJ01003594.1	4467..5324	858	38.3107	-2.10464	-1.07357	6.44658e-05	0.000162493	0.753153	38.3107	-4.87621	-2.28576	1.11022e-16	7.51927e-16	1.29707e-12	38.3107	-1.986	-0.989864	0.000235408	0.000826652	1	19.5498	-2.31689	-1.21219	1.45397e-05	3.59356e-05	0.169868	19.8338	1.05974	0.0837108	0.758017	0.804571	1	19.8338	2.4553	1.2959	3.70565e-06	1.60226e-05	0.0432931	601	45.5919	47.6593	39.5719	381	30.7223	32.0239	26.1757	463	38.6178
T66006495.1	LNGJ01003594.1	complement(join(5336..5650,5774..6214))	756	1.33895	-1.21415	-0.279951	0.593598	0.66979	1	5.05533	4.0928	2.03309	2.69126e-05	6.77921e-05	0.31442	7.58329	5.46898	2.45127	3.53056e-07	2.14394e-06	0.00412475	5.05533	4.96929	2.31304	2.40301e-06	6.47172e-06	0.0280743	7.58329	6.64019	2.73122	2.11735e-08	7.47569e-08	0.00024737	7.58329	1.33624	0.418183	0.346097	0.44679	1	14	1.20533	1.25999	0.921808	9	0.823639	0.858533	0.618324	21	1.98788
T66006496.1	LNGJ01003594.1	join(8333..9634,9705..9731)	1329	3.13935	1.3453	0.427932	0.206801	0.275743	1	5.99126	2.99034	1.58031	1.76711e-06	5.13051e-06	0.0206452	2.64914	1.18647	0.246675	0.473519	0.58603	1	5.99126	2.2228	1.15238	0.000359927	0.000749026	1	3.13935	-1.13387	-0.181257	0.590376	0.652789	1	5.99126	-2.52037	-1.33363	4.88901e-05	0.000172885	0.571183	48	2.35081	2.4574	3.16048	40	2.08234	2.17056	2.7481	39	2.10007
T66006497.1	LNGJ01003594.1	11110..12435	1326	0	-1.06934	-0.0967216	0.977074	0.985085	1	0.117267	20.5501	4.36107	0.0790168	0.113661	1	0.176209	26.6834	4.73787	0.055168	0.102518	1	0.117267	21.9751	4.45779	0.0718346	0.102472	1	0.176209	28.5337	4.83459	0.049766	0.075715	1	0.176209	1.29846	0.3768	0.692636	0.765134	1	0	0	0	0	0	0	0	0	0	0
T66006498.1	LNGJ01003594.1	complement(14237..15067)	831	0.629426	57.8351	5.85387	0.016	0.0279665	1	0.152845	17.5028	4.12951	0.0958041	0.134902	1	0.217057	20.8888	4.38466	0.075839	0.133461	1	0.629426	-3.30433	-1.72436	0.0476576	0.0706758	1	0.629426	-2.76872	-1.46922	0.0813062	0.117518	1	0.217057	1.19345	0.255141	0.793753	0.848359	1	0	0	0	0	0	0	0	0	0	0
T66006499.1	LNGJ01003594.1	join(16368..16938,17057..17070)	585	0	-1.06939	-0.0967885	0.97664	0.985083	1	0.0357362	3.86225	1.94944	0.460478	0.531335	1	0	-1.02137	-0.0305007	0.992825	0.997973	1	0.0357362	4.13025	2.04623	0.437445	0.506709	1	0	1.04702	0.0662878	0.984386	0.990918	1	0.0357362	-3.94477	-1.97994	0.470374	0.571959	1	0	0	0	0	0	0	0	0	0	0
T66006500.1	LNGJ01003594.1	17302..19371	2070	0.011141	-3.88346	-1.95734	0.458037	0.542344	1	0.011141	1.06355	0.0888877	0.959123	0.973555	1	0.011141	-3.70906	-1.89106	0.49091	0.602102	1	0.0100994	4.13025	2.04623	0.437445	0.506709	1	0	1.04702	0.0662878	0.984386	0.990918	1	0.0100994	-3.94477	-1.97994	0.470374	0.571959	1	0	0	0	0	1	0.033423	0.034839	0.0687026	0	0
T66006501.1	LNGJ01003594.1	20798..22096	1299	0	-1.06939	-0.0967885	0.97664	0.985083	1	0.0160937	3.86225	1.94944	0.460478	0.531335	1	0	-1.02137	-0.0305007	0.992825	0.997973	1	0.0160937	4.13025	2.04623	0.437445	0.506709	1	0	1.04702	0.0662878	0.984386	0.990918	1	0.0160937	-3.94477	-1.97994	0.470374	0.571959	1	0	0	0	0	0	0	0	0	0	0
T66006502.1	LNGJ01003594.1	complement(join(26074..26097,26169..27113))	969	0	#NUM!	#NUM!	#NUM!	#NUM!	#NUM!	0	#NUM!	#NUM!	#NUM!	#NUM!	#NUM!	0	#NUM!	#NUM!	#NUM!	#NUM!	#NUM!	0	#NUM!	#NUM!	#NUM!	#NUM!	#NUM!	0	#NUM!	#NUM!	#NUM!	#NUM!	#NUM!	0	#NUM!	#NUM!	#NUM!	#NUM!	#NUM!	0	0	0	0	0	0	0	0	0	0
T66006503.1	LNGJ01003594.1	complement(27775..28626)	852	0	-1.06939	-0.0967885	0.97664	0.985083	1	0.0263919	3.86235	1.94948	0.460468	0.531335	1	0	-1.02137	-0.0305007	0.992825	0.997973	1	0.0263919	4.13036	2.04627	0.437435	0.506709	1	0	1.04702	0.0662878	0.984386	0.990918	1	0.0263919	-3.94488	-1.97998	0.470364	0.571959	1	0	0	0	0	0	0	0	0	0	0
T66006504.1	LNGJ01003594.1	28916..32305	3390	0	-1.06938	-0.0967681	0.976877	0.985083	1	0.0603418	26.1973	4.71135	0.0528709	0.0793742	1	0.00736728	3.81116	1.93023	0.47343	0.585982	1	0.0603418	28.0147	4.80811	0.0475692	0.0705626	1	0.00736728	4.07556	2.027	0.450521	0.523256	1	0.0603418	-6.87383	-2.78111	0.0488137	0.0858095	1	0	0	0	0	0	0	0	0	0	0
T66006505.1	LNGJ01003594.1	complement(32328..33212)	885	16.3091	-2.34041	-1.22676	3.49438e-05	9.06414e-05	0.408249	16.3091	-4.33917	-2.11742	7.77878e-12	3.81526e-11	9.08795e-08	16.3091	-1.79259	-0.842042	0.00431832	0.0111815	1	7.47106	-1.85402	-0.890658	0.00477516	0.00844892	1	9.30203	1.3056	0.384718	0.201991	0.263626	1	9.30203	2.42062	1.27538	4.96511e-05	0.000175143	0.580074	250	18.3864	19.2202	16.4609	190	14.8534	15.4827	13.0535	194	15.6874
T66007126.3	LNGJ01003926.1	366..1475	1110	42.8351	1.25296	0.325342	0.0831163	0.124016	1	32.1354	-1.11728	-0.159991	0.397992	0.468063	1	32.1354	-1.03201	-0.0454596	0.809972	0.870232	1	42.8351	-1.39991	-0.485333	0.00998437	0.0167669	1	42.8351	-1.29307	-0.370802	0.0487343	0.074407	1	31.7512	1.08262	0.114531	0.545965	0.638745	1	532	31.1953	32.6099	35.0287	588	36.6497	38.2024	40.3971	443	28.5611
T66007141.1	LNGJ01004037.1	complement(464..1813)	1350	11.8808	79.8945	6.32002	0	0	0	0.414496	3.20753	1.68146	0.0255846	0.0412169	1	0.263819	1.84296	0.882023	0.266672	0.376045	1	11.8808	-24.9084	-4.63856	3.33067e-16	1.88437e-15	3.89122e-12	11.8808	-43.3512	-5.438	0	0	0	0.414496	-1.74043	-0.799441	0.240653	0.333709	1	2	0.0964266	0.100799	0.131687	3	0.153746	0.160259	0.206108	3	0.159031
T66007142.1	LNGJ01004037.1	join(4197..4204,4400..6191)	1800	14.226	21.9863	4.45853	1.22125e-15	8.35841e-15	1.42678e-11	0.609021	-2.74677	-1.45773	0.0269064	0.0431027	1	0.609021	-129.134	-7.01272	0.00532188	0.0134565	1	14.226	-60.3913	-5.91627	0	0	0	14.226	-2839.18	-11.4713	4.79114e-06	1.33432e-05	0.0559749	0.201425	-47.013	-5.55499	0.0282801	0.0535055	1	2	0.07232	0.0755993	0.131687	26	0.999348	1.04169	1.78627	19	0.755396
T66007143.1	LNGJ01004037.1	complement(6420..8642)	2223	33.3148	48.4411	5.59816	0	0	0	0.775413	1.30329	0.382156	0.415433	0.485933	1	0.650986	-3.38265	-1.75815	0.00168621	0.00484028	1	33.3148	-37.1684	-5.216	0	0	0	33.3148	-163.859	-7.35631	0	0	0	0.775413	-4.40856	-2.14031	0.000112414	0.000368913	1	3	0.087838	0.091821	0.19753	32	0.995925	1.03812	2.19848	27	0.869196
T66007144.1	LNGJ01004037.1	complement(9986..10192)	207	5.25301	19.0657	4.25291	9.09156e-05	0.000225609	1	0.220051	-5.75667	-2.52523	0.319919	0.388485	1	0.220051	-6.39695	-2.67738	0.317086	0.42946	1	5.25301	-109.755	-6.77814	0.00422678	0.00753916	1	5.25301	-121.962	-6.93029	0.00587661	0.0107242	1	0	-1.11122	-0.15215	0.96436	0.983094	1	1	0.314435	0.328693	0.0658434	0	0	0	0	1	0.345719
T66007145.1	LNGJ01004037.1	complement(join(11459..11545,11739..11975))	324	12.3213	2.04926	1.0351	0.0141597	0.0250155	1	5.65605	1.07828	0.108729	0.803833	0.844987	1	7.29936	1.26283	0.336655	0.437921	0.553286	1	12.3213	-1.90049	-0.926375	0.027877	0.0433325	1	12.3213	-1.62276	-0.698449	0.0942452	0.13426	1	7.29936	1.17115	0.227926	0.598907	0.687304	1	23	4.62044	4.82996	1.5144	33	7.04669	7.34523	2.26719	24	5.30102
T66007146.1	LNGJ01004037.1	13034..14341	1308	30.0699	-1.12355	-0.168065	0.296799	0.37682	1	32.2553	1.16822	0.224307	0.16239	0.215615	1	41.2676	1.34101	0.423319	0.0082211	0.0196778	1	32.2553	1.31255	0.392371	0.0146336	0.0238643	1	41.2676	1.50669	0.591384	0.000225795	0.000510838	1	41.2676	1.14791	0.199012	0.213014	0.301485	1	621	30.9019	32.3031	40.8888	572	30.2555	31.5373	39.2979	531	29.0523
T66007147.1	LNGJ01004037.1	complement(14544..15443)	900	17.1199	1.22355	0.291078	0.194953	0.261646	1	29.7875	2.47522	1.30755	3.60561e-09	1.38521e-08	4.21243e-05	15.5297	1.16225	0.216922	0.337295	0.451181	1	29.7875	2.02297	1.01648	3.59341e-06	9.47028e-06	0.0419818	17.1199	-1.05275	-0.0741563	0.740511	0.789216	1	29.7875	-2.12967	-1.09063	7.91666e-07	3.80462e-06	0.00924904	184	13.3069	13.9103	12.1152	169	12.9915	13.5419	11.6107	163	12.961
T66007472.1	LNGJ01004258.1	complement(2638..3609)	972	0.0237262	-1.07402	-0.103023	0.952713	0.969208	1	0.0237262	1.06358	0.0889245	0.959106	0.973555	1	0.0237262	-3.70906	-1.89106	0.49091	0.602102	1	0.0231336	1.1423	0.191948	0.911834	0.93433	1	0.0230357	-3.45343	-1.78803	0.514762	0.583088	1	0.0231336	-3.94488	-1.97998	0.470364	0.571959	1	0	0	0	0	1	0.0711787	0.0741942	0.0687026	0	0
T66007473.1	LNGJ01004258.1	complement(6664..7077)	414	0	#NUM!	#NUM!	#NUM!	#NUM!	#NUM!	0	#NUM!	#NUM!	#NUM!	#NUM!	#NUM!	0	#NUM!	#NUM!	#NUM!	#NUM!	#NUM!	0	#NUM!	#NUM!	#NUM!	#NUM!	#NUM!	0	#NUM!	#NUM!	#NUM!	#NUM!	#NUM!	0	#NUM!	#NUM!	#NUM!	#NUM!	#NUM!	0	0	0	0	0	0	0	0	0	0
T66009508.1	LNGJ01005237.1	871..1404	534	2.08505	1.10723	0.14696	0.769045	0.822252	1	2.37281	1.46576	0.551645	0.264539	0.330299	1	1.75078	-1.98689	-0.990513	0.0780183	0.136748	1	2.37281	1.3238	0.404686	0.4052	0.474867	1	2.08505	-2.19995	-1.13747	0.0403483	0.0626513	1	2.37281	-2.9123	-1.54216	0.00499647	0.0114697	1	13	1.58454	1.65639	0.855964	19	2.46166	2.56595	1.30535	9	1.20613
T66009782.1	LNGJ01005382.1	834..4244	3411	8.23651	-4.11178	-2.03976	0	0	0	8.23651	-1.4883	-0.573663	0.00554043	0.0101376	1	8.23651	-1.0231	-0.0329512	0.872231	0.920365	1	5.0882	2.76274	1.4661	1.76856e-11	7.41641e-11	2.06621e-07	8.23356	4.01893	2.00681	0	0	0	8.23356	1.45469	0.540711	0.00907295	0.0196441	1	492	9.38824	9.81395	32.395	353	7.15993	7.46327	24.252	389	8.16134
T66009842.1	LNGJ01006649.1	join(5..451,463..708,912..1697)	1479	36.6084	4.33737	2.11682	1.11022e-16	8.06638e-16	1.29707e-12	9.9004	1.35375	0.436964	0.0942178	0.132981	1	16.2926	1.99922	0.99944	0.000115522	0.000433134	1	36.6084	-3.20396	-1.67986	4.42839e-11	1.7977e-10	5.17369e-07	36.6084	-2.16953	-1.11738	1.00571e-05	2.69241e-05	0.117497	16.2926	1.4768	0.562476	0.0289359	0.0546312	1	185	8.1415	8.51067	12.181	177	8.27982	8.63061	12.1604	154	7.45154
T66009844.1	LNGJ01000552.1	join(85..143,457..766)	369	47.0875	1.3776	0.462152	0.066892	0.102317	1	32.0411	-2.49445	-1.31872	8.14602e-07	2.45283e-06	0.009517	39.7228	1.21596	0.282099	0.266513	0.375911	1	47.0875	-3.43634	-1.78087	1.79033e-11	7.50502e-11	2.09165e-07	47.0875	-1.13293	-0.180053	0.473672	0.545267	1	39.7228	3.03315	1.60082	1.8969e-09	1.30361e-08	2.21614e-05	163	28.7516	30.0553	10.7325	169	31.6867	33.0291	11.6107	184	35.6849
T66009845.1	LNGJ01000552.1	complement(869..2023)	1155	0.0592712	1.32105	0.40169	0.74337	0.800147	1	0.0394378	-1.62153	-0.697355	0.651594	0.71027	1	0.0394378	-6.39676	-2.67734	0.308558	0.420395	1	0.0592712	-2.14213	-1.09904	0.450982	0.519864	1	0.0592712	-8.45046	-3.07903	0.232631	0.298367	1	0.0200118	-3.94489	-1.97999	0.470692	0.572226	1	1	0.0563532	0.0589086	0.0658434	0	0	0	0	1	0.06196
T66009846.1	LNGJ01000552.1	3165..5678	2514	0.0807899	-1.20374	-0.267528	0.729573	0.788201	1	0.0807899	-6.39054	-2.67594	0.0488752	0.0740993	1	0.0992211	1.18761	0.248064	0.738411	0.814316	1	0.0725074	-5.30889	-2.40841	0.0783708	0.110902	1	0.0992211	1.42958	0.515592	0.497714	0.56774	1	0.0992211	7.58948	2.924	0.0304277	0.0570605	1	5	0.129451	0.135321	0.329217	1	0.0275201	0.0286861	0.0687026	3	0.0853984
T66009847.1	LNGJ01000552.1	join(10057..10142,10586..10745)	246	0.185165	-1.85224	-0.889271	0.565758	0.643535	1	0.185165	-5.75649	-2.52519	0.310491	0.37865	1	0.302005	1.51357	0.597952	0.626994	0.724045	1	0.0924427	-3.10785	-1.63592	0.531354	0.597709	1	0.302005	2.80349	1.48722	0.30991	0.382211	1	0.302005	8.71283	3.12314	0.200303	0.286676	1	1	0.264585	0.276583	0.0658434	0	0	0	0	1	0.29091
T66009848.1	LNGJ01000552.1	14637..16430	1794	0.0505765	1.71159	0.775337	0.527055	0.607815	1	0.0241873	-5.75634	-2.52515	0.315742	0.383972	1	0.0271382	1.06119	0.0856789	0.950631	0.976259	1	0.0505765	-9.85248	-3.30049	0.175511	0.227756	1	0.0505765	-1.6129	-0.689658	0.575318	0.639284	1	0.0271382	6.10855	2.61083	0.300089	0.398493	1	2	0.0725619	0.0758522	0.131687	0	0	0	0	0	0
T66009849.1	LNGJ01000552.1	complement(18058..18219)	162	0.843709	15.8414	3.98563	0.108704	0.157118	1	0.129047	3.84094	1.94146	0.4741	0.543776	1	0	-1.02136	-0.0304972	0.992939	0.997973	1	0.843709	-4.12435	-2.04417	0.168173	0.218988	1	0.843709	-16.1798	-4.01613	0.121325	0.168362	1	0.129047	-3.923	-1.97196	0.482997	0.582699	1	0	0	0	0	0	0	0	0	0	0
T66009852.1	LNGJ01000607.1	642..2264	1623	47.1889	1.23814	0.308172	0.0639804	0.098353	1	86.2678	2.63162	1.39595	0	0	0	149.168	4.09556	2.03406	0	0	0	86.2678	2.12547	1.08778	4.18875e-11	1.70453e-10	4.89372e-07	149.168	3.30784	1.72589	0	0	0	149.168	1.55629	0.638111	9.66127e-05	0.000321758	1	1018	40.8254	42.6766	67.0286	799	34.06	35.503	54.8934	725	31.9678
T66009853.1	LNGJ01000607.1	complement(2652..3809)	1158	27.3753	4.73607	2.24369	0	0	0	18.2159	3.65965	1.87171	7.10543e-15	4.35991e-14	8.30127e-11	28.4035	5.13448	2.36022	0	0	0	27.3753	-1.29413	-0.371985	0.10202	0.140406	1	28.4035	1.08412	0.116528	0.606412	0.667676	1	28.4035	1.403	0.488513	0.0319307	0.059478	1	54	3.03519	3.17282	3.55554	120	7.1695	7.47324	8.24431	99	6.11815
T66009862.1	LNGJ01000629.1	complement(join(430..1721,1959..3951))	3285	0.305071	3.97971	1.99266	0.0021115	0.00429094	1	0.0805982	1.25884	0.332095	0.651732	0.710344	1	0.083391	1.17652	0.23453	0.753304	0.826371	1	0.305071	-3.16141	-1.66057	0.00764837	0.0131001	1	0.305071	-3.3826	-1.75813	0.00562148	0.0103037	1	0.083391	-1.06997	-0.0975647	0.892815	0.928003	1	3	0.0594411	0.0621364	0.19753	5	0.105305	0.109767	0.343513	2	0.0435701
T66009865.11	LNGJ01000644.1	49..1185	1137	3940.35	1.15742	0.210906	0.26713	0.344203	1	3198.78	-9.52627	-3.25191	0	0	0	3198.78	-3.35427	-1.746	0	0	0	3940.35	-11.0259	-3.46282	0	0	0	3940.35	-3.88229	-1.95691	0	0	0	974.337	2.84004	1.50591	2.66454e-15	3.32583e-14	3.11298e-11	52862	3026.1	3163.32	3480.61	50816	3092.12	3223.12	3491.19	55260	3478.12
T66009901.5	LNGJ01000756.1	846..1382	537	101.813	-1.03289	-0.0466835	0.779223	0.830778	1	98.6399	-2.08353	-1.05903	4.49738e-10	1.87653e-09	5.25429e-06	98.6399	-1.30563	-0.384745	0.0217957	0.0459057	1	101.813	-2.01719	-1.01235	2.45324e-09	8.61475e-09	2.86613e-05	101.813	-1.26406	-0.338061	0.04371	0.0674143	1	77.2278	1.59581	0.674287	7.96314e-05	0.000270525	0.930334	814	98.6622	103.136	53.5965	777	100.107	104.348	53.3819	729	97.1509
T66009902.1	LNGJ01000756.1	complement(join(2879..3169,3627..4442))	1107	0	-1.06939	-0.0967885	0.97664	0.985083	1	0.0397644	6.63662	2.73045	0.278623	0.345119	1	0.0225611	3.81253	1.93075	0.466439	0.580296	1	0.0397644	7.09714	2.82724	0.260714	0.324001	1	0.0225611	4.07708	2.02754	0.443338	0.5163	1	0.0397644	-1.74074	-0.799702	0.607301	0.694449	1	0	0	0	0	0	0	0	0	0	0
T66009903.1	LNGJ01000780.1	complement(626..1300)	675	123.092	-1.28037	-0.356565	0.0238644	0.040331	1	133.208	1.17646	0.234455	0.136062	0.184603	1	154.426	1.22666	0.29474	0.0608866	0.111373	1	133.208	1.50631	0.59102	0.000177296	0.00038458	1	154.426	1.57059	0.651305	3.58507e-05	8.92107e-05	0.418844	154.426	1.04267	0.0602848	0.701108	0.771648	1	1345	129.694	135.575	88.5594	1150	117.872	122.866	79.008	1148	121.712
T66009904.1	LNGJ01000780.1	complement(1605..3515)	1911	22.3728	1.52447	0.608307	0.000772688	0.00168577	1	18.8391	1.48834	0.573705	0.00156413	0.00313712	1	21.7704	1.54626	0.628781	0.000525632	0.00169359	1	22.3728	-1.02427	-0.0346022	0.847101	0.882843	1	22.3728	1.01429	0.020474	0.909134	0.933068	1	21.7704	1.03891	0.0550761	0.759474	0.820884	1	406	13.8282	14.4553	26.7324	381	13.7937	14.3781	26.1757	366	13.7061
T66009967.1	LNGJ01000881.1	join(720..2021,2126..2140)	1317	14.8002	1.14544	0.195908	0.44944	0.533944	1	12.0943	-3.29797	-1.72158	3.30709e-10	1.40446e-09	3.86367e-06	12.0943	-1.47844	-0.564079	0.0322819	0.06468	1	14.8002	-3.77764	-1.91749	2.13862e-12	9.60982e-12	2.49855e-08	14.8002	-1.69347	-0.759986	0.00377669	0.00714428	1	8.35868	2.2307	1.1575	2.96739e-05	0.000110162	0.34668	206	10.1808	10.6425	13.5637	260	13.6585	14.2372	17.8627	229	12.4435
T66009988.2	LNGJ01000889.1	complement(1887..2051)	165	4.13061	6.44765	2.68877	0.00121428	0.00257421	1	6.51785	11.6501	3.54227	1.40233e-05	3.65537e-05	0.163834	1.50121	2.54317	1.34663	0.137765	0.219459	1	6.51785	1.80688	0.853497	0.0931396	0.129542	1	4.13061	-2.53528	-1.34214	0.0375665	0.0588086	1	6.51785	-4.58093	-2.19564	0.000446157	0.00130638	1	1	0.394473	0.41236	0.0658434	0	0	0	0	3	1.30116
T66010000.7	LNGJ01000905.1	294..1922	1629	45.4644	1.20461	0.268572	0.0834925	0.124473	1	35.3052	-1.05601	-0.0786253	0.614449	0.676589	1	35.3052	-1.48948	-0.574804	0.000259794	0.000902251	1	45.4644	-1.27209	-0.347197	0.0255427	0.0399699	1	45.4644	-1.79424	-0.843376	7.46736e-08	2.47774e-07	0.000872412	30.6759	-1.41047	-0.496179	0.00165052	0.00424831	1	728	29.0878	30.4068	47.934	908	38.5639	40.1977	62.382	871	38.264
T66010001.1	LNGJ01000905.1	complement(2112..3356)	1245	427.548	-1.13852	-0.18716	0.18799	0.253871	1	427.548	-2.79803	-1.48441	0	0	0	427.548	-2.12141	-1.08502	2.69784e-14	4.73968e-13	3.15189e-10	400.924	-2.4576	-1.29725	0	0	0	400.924	-1.8633	-0.897863	3.01415e-10	1.24697e-09	3.52143e-06	206.016	1.31895	0.399387	0.00527249	0.0120333	1	7468	390.423	408.127	491.719	8064	448.123	467.108	554.018	7726	444.098
T66010002.1	LNGJ01000905.1	join(3464..3540,4133..10529)	6474	50.0033	1.01843	0.0263427	0.860762	0.899328	1	50.9917	1.20568	0.269847	0.0723303	0.104921	1	47.1584	1.00312	0.00449647	0.976128	0.991566	1	50.9917	1.18386	0.243504	0.10478	0.143612	1	50.0033	-1.01526	-0.0218462	0.884374	0.913217	1	50.9917	-1.20193	-0.26535	0.0772891	0.127917	1	4952	49.7862	52.0437	326.057	4323	46.1986	48.1558	297.001	3802	42.0274
T66010003.1	LNGJ01000905.1	complement(11806..12852)	1047	6.52733	1.40595	0.491549	0.132468	0.187364	1	4.31666	-1.03661	-0.0518716	0.876424	0.907334	1	4.31666	-1.52559	-0.609363	0.0748314	0.131963	1	6.52733	-1.45742	-0.543421	0.0977904	0.135188	1	6.52733	-2.1449	-1.10091	0.00108156	0.00222973	1	3.84417	-1.47171	-0.557492	0.104567	0.165368	1	83	5.15979	5.39376	5.465	61	4.03087	4.20165	4.19086	55	3.75932
T66010057.6	LNGJ01000935.1	complement(902..1312)	411	69.5722	7.88465	2.97905	0	0	0	8.29922	-1.69536	-0.761589	0.0422391	0.0649914	1	33.9276	3.99832	1.99939	7.29141e-09	5.90746e-08	8.51855e-05	69.5722	-13.3673	-3.74064	0	0	0	69.5722	-1.97199	-0.979653	0.00277483	0.00536461	1	33.9276	6.77858	2.76098	2.08722e-14	2.42637e-13	2.4385e-10	58	9.18517	9.60166	3.81892	53	8.92175	9.29973	3.64124	39	6.79073
T66010059.1	LNGJ01000937.1	1343..2086	744	37.438	2.76993	1.46985	2.68732e-10	1.17897e-09	3.13959e-06	13.3344	1.14338	0.193308	0.418592	0.48904	1	45.8128	3.51554	1.81375	5.9952e-15	1.13889e-13	7.0042e-11	37.438	-2.42257	-1.27654	3.69003e-08	1.1718e-07	0.000431106	45.8128	1.26918	0.343899	0.126565	0.174679	1	45.8128	3.07468	1.62044	2.59959e-12	2.49144e-11	3.0371e-08	137	11.9853	12.5288	9.02055	167	15.5296	16.1875	11.4733	110	10.5807
T66010060.2	LNGJ01000937.1	4242..4697	456	10.0027	1.92496	0.944832	0.00982002	0.017957	1	4.8139	-1.14847	-0.199708	0.605485	0.668005	1	21.2927	4.26826	2.09365	5.53277e-09	4.56493e-08	6.46394e-05	10.0027	-2.21076	-1.14454	0.00209529	0.00392233	1	21.2927	2.21732	1.14882	0.000819699	0.00172333	1	21.2927	4.90196	2.29336	3.44362e-10	2.59393e-09	4.02318e-06	44	6.28042	6.5652	2.89711	30	4.55169	4.74452	2.06108	23	3.60958
T66010061.1	LNGJ01000937.1	6106..6555	450	794.2	2.08476	1.05988	1.74416e-13	1.01631e-12	2.0377e-09	356.903	-3.45579	-1.78902	0	0	0	558.645	1.5323	0.615695	1.9396e-05	8.47434e-05	0.226604	794.2	-7.2045	-2.8489	0	0	0	794.2	-1.36055	-0.444189	0.00197427	0.00390673	1	558.645	5.29529	2.40471	0	0	0	2022	292.462	305.724	133.135	2567	394.666	411.386	176.36	2412	383.582
T66010161.1	LNGJ01001033.1	13162..14394	1233	125.186	-9.88747	-3.3056	0	0	0	125.186	-49.6804	-5.63461	0	0	0	125.186	-1.43528	-0.521329	0.00377357	0.0098982	1	13.5874	-5.02458	-2.329	0	0	0	89.3212	6.8889	2.78427	0	0	0	89.3212	34.6138	5.11328	0	0	0	2646	139.678	146.012	174.222	1954	109.642	114.287	134.245	2175	126.238
T66010162.1	LNGJ01001033.1	complement(14712..16505)	1794	19.2511	-1.6069	-0.684283	0.00028396	0.000659544	1	19.2511	-3.07092	-1.61867	1.11022e-16	7.51927e-16	1.29707e-12	19.2511	-2.00412	-1.00297	1.49829e-07	9.70855e-07	0.00175045	12.8109	-1.91108	-0.934386	1.99444e-06	5.43275e-06	0.0233011	12.8109	-1.24719	-0.318684	0.0981968	0.139513	1	9.80173	1.5323	0.615702	0.00196029	0.00494967	1	492	17.8502	18.6596	32.395	472	18.2027	18.9739	32.4276	544	21.7005
T66010163.2	LNGJ01001033.1	complement(17032..17586)	555	247.552	1296.44	10.3403	0	0	0	2.56352	15.3721	3.94225	8.52258e-07	2.55699e-06	0.00995693	0.169068	-3.03644	-1.60238	0.274843	0.385565	1	247.552	-84.3372	-6.3981	0	0	0	247.552	-3936.57	-11.9427	0	0	0	2.56352	-46.6765	-5.54463	2.27507e-05	8.62136e-05	0.265797	0	0	0	0	2	0.249318	0.25988	0.137405	2	0.257888
T66010164.1	LNGJ01001033.1	complement(20065..20958)	894	135.622	-1.21752	-0.283945	0.00628554	0.0118761	1	153.459	1.23051	0.299257	0.00379977	0.00717284	1	135.622	-1.24439	-0.315435	0.00249302	0.00685154	1	153.459	1.49817	0.583202	1.83395e-08	5.99162e-08	0.00021426	119.221	-1.02207	-0.03149	0.763268	0.809116	1	153.459	-1.53123	-0.614692	3.45216e-09	2.29962e-08	4.03316e-05	1908	138.913	145.212	125.629	1794	138.836	144.718	123.253	1613	129.119
T66010165.1	LNGJ01001038.1	945..2132	1188	6.78633	-4.52689	-2.17852	4.01561e-09	1.58227e-08	4.69144e-05	6.78633	-1.11792	-0.160814	0.641389	0.701427	1	31.1535	4.53877	2.1823	9.5821e-11	1.03178e-09	1.11948e-06	5.56455	4.0494	2.01771	5.68798e-08	1.77396e-07	0.000664526	31.1535	20.5465	4.36082	0	0	0	31.1535	5.07397	2.34312	4.57057e-12	4.26842e-11	5.33979e-08	90	4.93091	5.1545	5.92591	147	8.56085	8.92354	10.0993	114	6.86724
T66010166.1	LNGJ01001038.1	2986..4827	1842	154.574	-1.07323	-0.10196	0.39673	0.480659	1	154.574	1.02936	0.0417441	0.728655	0.779353	1	154.574	-1.03774	-0.0534508	0.657065	0.750096	1	154.064	1.10474	0.143704	0.23237	0.292793	1	154.064	1.0342	0.0485093	0.686999	0.740562	1	152.238	-1.06821	-0.0951949	0.429184	0.532118	1	4319	152.614	159.534	284.378	4071	152.907	159.385	279.688	4072	158.202
T66010167.1	LNGJ01001038.1	5349..6716	1368	432.273	-2.32891	-1.21966	6.66134e-16	4.64901e-15	7.78244e-12	432.273	-1.08759	-0.121139	0.421419	0.492	1	432.273	-1.69617	-0.762284	4.34926e-07	2.6031e-06	0.00508125	365.69	2.14135	1.09852	3.44946e-13	1.63622e-12	4.03001e-09	260.535	1.37304	0.457373	0.00248144	0.00483346	1	365.69	-1.55957	-0.641146	2.14826e-05	8.19851e-05	0.250981	10563	502.576	525.365	695.504	7566	382.645	398.856	519.804	7868	411.597
T66010168.1	LNGJ01001038.1	6968..7687	720	7.88942	-1.97962	-0.985225	0.00366543	0.00719188	1	7.88942	-1.24113	-0.311654	0.348558	0.418226	1	9.45628	1.17602	0.233912	0.475056	0.587464	1	5.85394	1.59502	0.673571	0.0494659	0.0730238	1	9.45628	2.32808	1.21914	0.0003102	0.000689773	1	9.45628	1.45959	0.545566	0.0997112	0.158569	1	93	8.4072	8.78842	6.12344	74	7.11075	7.412	5.08399	82	8.15033
T66010179.1	LNGJ01001069.1	2653..3708	1056	0	-1.06939	-0.0967885	0.97664	0.985083	1	0.0212934	3.86235	1.94948	0.460468	0.531335	1	0	-1.02137	-0.0305007	0.992825	0.997973	1	0.0212934	4.13036	2.04627	0.437435	0.506709	1	0	1.04702	0.0662878	0.984386	0.990918	1	0.0212934	-3.94488	-1.97998	0.470364	0.571959	1	0	0	0	0	0	0	0	0	0	0
T66010180.1	LNGJ01001069.1	4931..5497	567	0	-1.06939	-0.0967885	0.976691	0.985083	1	0.0368707	3.86225	1.94944	0.462006	0.532782	1	0.0880955	6.64595	2.73248	0.280714	0.391781	1	0.0368707	4.13025	2.04623	0.439014	0.508224	1	0.0880955	7.10712	2.82926	0.262813	0.332012	1	0.0880955	1.72075	0.783034	0.615774	0.701725	1	0	0	0	0	0	0	0	0	0	0
T66010181.1	LNGJ01001069.1	complement(5526..6728)	1203	0.0180349	-3.88341	-1.95732	0.458225	0.542395	1	0.0913521	4.11948	2.04246	0.138842	0.187895	1	0.0419184	1.83014	0.871958	0.573984	0.678595	1	0.0913521	15.9976	3.99978	0.0979149	0.135313	1	0.0419184	7.10719	2.82928	0.261232	0.33023	1	0.0913521	-2.2509	-1.1705	0.301491	0.400036	1	1	0.0541047	0.0565581	0.0658434	0	0	0	0	0	0
T66010182.1	LNGJ01001069.1	join(8036..8123,8695..11297)	2691	0.00886459	-3.88351	-1.95736	0.458032	0.542344	1	0.0161247	1.8275	0.869871	0.573066	0.6383	1	0.00886459	-3.70911	-1.89107	0.490905	0.602102	1	0.0161247	7.09711	2.82723	0.260715	0.324001	1	0	1.04702	0.0662878	0.984386	0.990918	1	0.0161247	-6.7784	-2.76094	0.293152	0.391595	1	0	0	0	0	0	0	0	0	1	0.0265938
T66010183.1	LNGJ01001069.1	complement(11315..12016)	702	0	-1.06939	-0.0967885	0.97664	0.985083	1	0.0320311	3.86235	1.94948	0.460468	0.531335	1	0	-1.02137	-0.0305007	0.992825	0.997973	1	0.0320311	4.13036	2.04627	0.437435	0.506709	1	0	1.04702	0.0662878	0.984386	0.990918	1	0.0320311	-3.94488	-1.97998	0.470364	0.571959	1	0	0	0	0	0	0	0	0	0	0
T66010184.1	LNGJ01001069.1	complement(12781..14541)	1761	0	-1.06939	-0.0967885	0.976649	0.985083	1	0.0365117	9.41074	3.23431	0.190476	0.247862	1	0.0148125	3.81256	1.93076	0.4667	0.580296	1	0.0365117	10.0638	3.3311	0.176389	0.22864	1	0.0148125	4.07712	2.02755	0.443606	0.516406	1	0.0365117	-2.46835	-1.30355	0.376553	0.479128	1	0	0	0	0	0	0	0	0	0	0
T66010185.1	LNGJ01001069.1	17233..17718	486	0.093584	5.82751	2.54288	0.318597	0.399074	1	0.178566	12.1851	3.60705	0.144198	0.194041	1	0.367556	20.8136	4.37945	0.0716373	0.127388	1	0.178566	2.09096	1.06417	0.384521	0.453819	1	0.367556	3.57161	1.83657	0.108162	0.151991	1	0.367556	1.70812	0.772408	0.417389	0.520144	1	0	0	0	0	0	0	0	0	0	0
T66010186.1	LNGJ01001069.1	complement(17736..18635)	900	7.75564	1.19594	0.258148	0.524966	0.605687	1	10.1877	1.82911	0.871143	0.031028	0.0490969	1	16.8816	2.69932	1.4326	0.000365655	0.00122757	1	10.1877	1.52943	0.612994	0.126831	0.170162	1	16.8816	2.25707	1.17445	0.0032901	0.00629207	1	16.8816	1.47576	0.561454	0.157689	0.234239	1	128	9.25696	9.67671	8.42796	53	4.07427	4.24688	3.64124	60	4.77092
T66010194.1	LNGJ01001137.1	join(77..3818,3962..4194)	3975	18.0728	1.01093	0.0156837	0.910181	0.937794	1	24.0708	1.56761	0.648566	2.77882e-06	7.89325e-06	0.0324649	20.8687	1.22262	0.289974	0.0368631	0.0725403	1	24.0708	1.55066	0.632882	4.64746e-06	1.21383e-05	0.0542963	20.8687	1.2094	0.274291	0.0480029	0.0734151	1	24.0708	-1.28217	-0.358592	0.00940375	0.0202888	1	1071	17.5369	18.3321	70.5183	991	17.2485	17.9793	68.0843	849	15.285
T66010195.3	LNGJ01001137.1	complement(4520..7639)	3120	312.454	-1.69821	-0.764014	5.99068e-07	1.90085e-06	0.00699891	312.454	-1.0344	-0.0487877	0.749798	0.797731	1	312.454	-1.52231	-0.606266	7.47407e-05	0.000291122	0.873196	277.596	1.64174	0.715226	2.97801e-06	7.9199e-06	0.0347921	209.602	1.11554	0.157747	0.303046	0.375092	1	277.596	-1.4717	-0.557479	0.000270951	0.000826077	1	15274	318.639	333.088	1005.69	13730	304.461	317.36	943.287	13701	314.262
T66010209.1	LNGJ01001169.1	173..463	291	0.93418	1.22711	0.29527	0.682631	0.748071	1	0.697958	-1.64986	-0.722341	0.400891	0.471094	1	0.697958	-1.37279	-0.457113	0.579735	0.683594	1	0.93418	-2.02456	-1.01761	0.219082	0.277757	1	0.93418	-1.68457	-0.752383	0.342237	0.414768	1	0.518233	1.20183	0.265228	0.773004	0.831416	1	5	1.11835	1.16906	0.329217	1	0.237751	0.247824	0.0687026	3	0.737772
T66010210.1	LNGJ01001169.1	join(4257..4449,4570..4604)	228	0.402061	1.71156	0.775308	0.531912	0.612007	1	0.209251	-5.75665	-2.52523	0.31709	0.385531	1	0.209251	-1.64277	-0.716131	0.657582	0.75032	1	0.402061	-9.85282	-3.30054	0.176804	0.229079	1	0.402061	-2.81169	-1.49144	0.315813	0.388199	1	0.10954	3.50423	1.8091	0.495447	0.59265	1	0	0	0	0	0	0	0	0	2	0.627753
T66010211.1	LNGJ01001169.1	complement(7997..9571)	1575	10.6919	-8.17187	-3.03067	3.33067e-16	2.36261e-15	3.89122e-12	10.6919	-5.82423	-2.54207	3.48721e-12	1.74929e-11	4.07411e-08	10.6919	-13.6404	-3.76981	0	0	0	1.68782	1.40308	0.488599	0.210276	0.267756	1	1.40083	-1.66919	-0.739148	0.0782033	0.113497	1	1.68782	-2.34201	-1.22775	0.00307635	0.00739221	1	359	14.8359	15.5087	23.6378	168	7.3798	7.69246	11.542	217	9.85991
T66010212.1	LNGJ01001169.1	complement(10502..11584)	1083	94.9824	1.49896	0.583958	0.00928786	0.0170587	1	59.7513	-6.95183	-2.79739	0	0	0	59.7513	-11.9817	-3.58276	0	0	0	94.9824	-10.4205	-3.38135	0	0	0	94.9824	-17.96	-4.16671	0	0	0	7.89227	-1.72353	-0.785364	0.00192132	0.00486273	1	695	41.7693	43.6633	45.7612	1005	64.2028	66.9228	69.0461	1109	73.2819
T66010213.1	LNGJ01001169.1	complement(join(14753..14833,14971..16347))	1458	4.98999	32.2273	5.01021	1.672e-12	8.94411e-12	1.95339e-08	0.728962	5.43122	2.44128	0.000896558	0.00186114	1	1.52792	10.0708	3.33211	3.90402e-06	1.97022e-05	0.0456107	4.98999	-5.93371	-2.56894	6.65178e-06	1.7076e-05	0.0777128	4.98999	-3.20008	-1.67811	0.00241219	0.00471107	1	1.52792	1.85424	0.890829	0.127979	0.196012	1	3	0.133926	0.139999	0.19753	2	0.0949049	0.0989256	0.137405	4	0.196334
T66010215.1	LNGJ01001185.1	join(541..673,1086..1198)	246	0	#NUM!	#NUM!	#NUM!	#NUM!	#NUM!	0	#NUM!	#NUM!	#NUM!	#NUM!	#NUM!	0	#NUM!	#NUM!	#NUM!	#NUM!	#NUM!	0	#NUM!	#NUM!	#NUM!	#NUM!	#NUM!	0	#NUM!	#NUM!	#NUM!	#NUM!	#NUM!	0	#NUM!	#NUM!	#NUM!	#NUM!	#NUM!	0	0	0	0	0	0	0	0	0	0
T66010216.1	LNGJ01001185.1	1864..2889	1026	0.0668738	-9.5116	-3.24969	0.189062	0.255059	1	0.0668738	-1.34017	-0.422414	0.734214	0.784007	1	0.0984503	1.38434	0.469194	0.662653	0.753699	1	0.0444439	7.09732	2.82727	0.262874	0.326267	1	0.0984503	13.1673	3.71888	0.128494	0.177028	1	0.0984503	1.85524	0.891609	0.452893	0.555735	1	1	0.0634386	0.0663152	0.0658434	1	0.0674324	0.0702892	0.0687026	1	0.0697503
T66010217.1	LNGJ01001185.1	complement(3439..4515)	1077	0.0851161	10.7197	3.42219	0.1633	0.224959	1	0.0811613	12.1851	3.60705	0.141699	0.191141	1	0.0468225	6.64602	2.73249	0.281539	0.392555	1	0.0851161	1.13671	0.184865	0.854979	0.889309	1	0.0851161	-1.61294	-0.689695	0.564989	0.629724	1	0.0811613	-1.83345	-0.874561	0.465418	0.568299	1	0	0	0	0	0	0	0	0	0	0
T66010218.1	LNGJ01001185.1	complement(8801..9277)	477	0.093832	-6.69744	-2.74361	0.275249	0.352719	1	0.093832	-5.75642	-2.52517	0.309986	0.378232	1	0.093832	-1.6427	-0.716072	0.645685	0.740216	1	0	1.16347	0.218438	0.946898	0.961797	1	0.0510336	4.07708	2.02754	0.443338	0.5163	1	0.0510336	3.50424	1.8091	0.489702	0.588297	1	1	0.136453	0.14264	0.0658434	1	0.145043	0.151188	0.0687026	0	0
T66010219.1	LNGJ01001211.1	complement(join(1485..1524,1665..2992))	1368	60.4409	-1.17468	-0.232263	0.179371	0.243787	1	60.4409	-1.71873	-0.78134	7.26142e-06	1.96378e-05	0.0848351	60.4409	-1.10088	-0.138655	0.423225	0.53962	1	55.2493	-1.46315	-0.549077	0.00163465	0.00310783	1	56.1597	1.06704	0.0936086	0.589068	0.651662	1	56.1597	1.56123	0.642685	0.000230149	0.000712273	1	1319	62.7566	65.6023	86.8474	1189	60.1329	62.6804	81.6874	1117	58.4333
T66010220.1	LNGJ01001216.1	4730..6043	1314	278.393	1.42436	0.510309	0.00323876	0.00640244	1	1069.64	6.34884	2.66649	0	0	0	369.873	1.97851	0.984414	1.33599e-08	1.03298e-07	0.000156084	1069.64	4.45734	2.15618	0	0	0	369.873	1.38906	0.474105	0.00615593	0.0111955	1	1069.64	-3.2089	-1.68208	0	0	0	3517	174.212	182.111	231.571	3470	182.705	190.445	238.398	3544	193.015
T66010221.1	LNGJ01001216.1	complement(6936..9314)	2379	74.5496	-1.68037	-0.748777	2.60813e-07	8.58755e-07	0.00304708	74.5496	-1.29106	-0.368554	0.0111494	0.0193267	1	93.7432	1.23002	0.298686	0.0390891	0.0763931	1	53.1197	1.30154	0.380222	0.0090799	0.0153784	1	93.7432	2.06689	1.04746	5.60552e-13	2.86354e-12	6.54892e-09	93.7432	1.58803	0.66724	4.25546e-06	1.82379e-05	0.0497165	3004	82.1876	85.9144	197.794	2299	66.8591	69.6917	157.947	2480	74.6021
T66010222.1	LNGJ01001216.1	complement(10177..12396)	2220	115.465	-6.83196	-2.7723	0	0	0	115.465	-2.43537	-1.28414	1.11022e-16	7.51927e-16	1.29707e-12	115.465	-1.74568	-0.803789	1.82691e-07	1.16696e-06	0.00213437	43.5792	2.80531	1.48816	0	0	0	67.613	3.91364	1.96851	0	0	0	67.613	1.39508	0.48035	0.00194654	0.00491919	1	4220	123.726	129.336	277.859	3566	111.133	115.842	244.994	3460	111.536
T66010268.1	LNGJ01001320.1	43..981	939	172.758	-1.40697	-0.492591	0.00114468	0.00243416	1	218.335	1.37434	0.458741	0.00237096	0.00460975	1	172.758	-1.21101	-0.276209	0.0681943	0.122214	1	218.335	1.93366	0.951332	3.1644e-10	1.19296e-09	3.69697e-06	145.81	1.16182	0.216382	0.153897	0.207667	1	218.335	-1.66434	-0.73495	1.17461e-06	5.48479e-06	0.0137229	2656	184.104	192.452	174.88	2296	169.17	176.337	157.741	2165	165.001
T66010269.1	LNGJ01001320.1	complement(1179..2114)	936	94.1344	34.5425	5.1103	0	0	0	2.56578	-1.29522	-0.373199	0.377309	0.447322	1	2.56578	-1.52192	-0.605894	0.157867	0.244935	1	94.1344	-44.7402	-5.4835	0	0	0	94.1344	-52.571	-5.7162	0	0	0	1.82459	-1.17503	-0.232695	0.594697	0.683372	1	32	2.22523	2.32613	2.10699	43	3.1784	3.31306	2.95421	30	2.29371
T66010270.6	LNGJ01001339.1	24..206	183	16.3871	3.69825	1.88684	0.000100689	0.000247913	1	15.1422	3.9647	1.98721	4.3539e-05	0.000107133	0.508666	4.32002	1.01252	0.0179505	0.973227	0.990178	1	16.3871	1.07205	0.10037	0.817688	0.85793	1	16.3871	-3.65252	-1.86889	0.000133344	0.000310763	1	15.1422	-3.91568	-1.96926	5.8773e-05	0.000204358	0.686644	12	4.26806	4.4616	0.790121	15	5.67096	5.91121	1.03054	6	2.34636
T66010374.9	LNGJ01001380.1	complement(45..260)	216	22.396	1.3932	0.478406	0.142229	0.199312	1	29.0579	2.09889	1.06963	0.000903451	0.00187412	1	35.2044	2.29414	1.19795	0.000194565	0.000698985	1	29.0579	1.50652	0.59122	0.0602318	0.0872954	1	35.2044	1.64666	0.719545	0.0218691	0.0357638	1	35.2044	1.09302	0.128325	0.678899	0.754885	1	48	14.464	15.1199	3.16048	52	16.6558	17.3614	3.57254	42	13.9152
T66010388.1	LNGJ01001425.1	1692..2681	990	0.092596	2.95595	1.56362	0.311064	0.39157	1	0.226168	8.00377	3.00068	0.0387155	0.0600045	1	0.0744052	2.60457	1.38105	0.385411	0.501029	1	0.226168	2.70768	1.43706	0.165412	0.21573	1	0.092596	-1.13491	-0.182575	0.881417	0.910566	1	0.226168	-3.07297	-1.61963	0.142946	0.21549	1	0	0	0	0	1	0.0698845	0.0728452	0.0687026	0	0
T66010389.1	LNGJ01001455.1	complement(177..3140)	2964	68.9108	1.17512	0.232806	0.0312872	0.0515627	1	93.4662	1.85294	0.889817	1.11022e-16	7.51927e-16	1.29707e-12	82.7039	1.4739	0.559638	2.213e-07	1.39353e-06	0.00258545	93.4662	1.57681	0.657011	9.94888e-10	3.60188e-09	1.16233e-05	82.7039	1.25426	0.326833	0.00241817	0.00472116	1	93.4662	-1.25717	-0.330179	0.00211885	0.00531212	1	2470	54.24	56.6995	162.633	2496	58.2616	60.7299	171.482	2163	52.2242
T66010390.1	LNGJ01001455.1	4129..9099	4971	25.03	1.8402	0.879866	6.05494e-09	2.34238e-08	7.07399e-05	53.0669	4.52123	2.17671	0	0	0	36.3487	2.79009	1.48031	0	0	0	53.0669	2.45691	1.29685	0	0	0	36.3487	1.51618	0.600444	6.09741e-05	0.000147517	0.712361	53.0669	-1.62046	-0.696404	2.99774e-06	1.32161e-05	0.0350226	990	12.9626	13.5504	65.185	884	12.3034	12.8246	60.7331	905	13.0286
T66010391.1	LNGJ01001455.1	complement(9122..11959)	2838	33.0779	-1.04187	-0.0591698	0.603418	0.678315	1	35.1647	1.18847	0.249104	0.0284799	0.0453558	1	34.3303	1.0424	0.0599036	0.599399	0.700208	1	35.1647	1.23822	0.308273	0.00667426	0.0115515	1	34.3303	1.08604	0.119073	0.296136	0.368099	1	35.1647	-1.14013	-0.1892	0.0963628	0.153967	1	1412	32.3835	33.8519	92.9709	1285	31.3261	32.6533	88.2829	1307	32.9577
T66010392.1	LNGJ01001455.1	complement(12571..13398)	828	22.1372	-1.00319	-0.00459189	0.983411	0.990106	1	22.6479	1.1868	0.247079	0.26262	0.328289	1	21.3467	1.00422	0.00607438	0.978142	0.992896	1	22.6479	1.19059	0.251671	0.252942	0.315213	1	22.1372	1.00742	0.0106663	0.961555	0.974484	1	22.6479	-1.18182	-0.241005	0.275505	0.372494	1	277	21.7746	22.762	18.2386	241	20.1374	20.9905	16.5573	236	20.3974
T66010393.1	LNGJ01001455.1	complement(join(13738..14504,15694..16081))	1155	8.56832	2.24894	1.16924	0.000221976	0.000524649	1	3.56566	-1.26376	-0.337723	0.310477	0.37865	1	3.56566	-1.5321	-0.615512	0.0689439	0.123312	1	8.56832	-2.84212	-1.50697	3.0043e-06	7.98436e-06	0.0350992	8.56832	-3.4456	-1.78476	5.4165e-08	1.8284e-07	0.00063281	2.58783	-1.21233	-0.277788	0.419429	0.522242	1	60	3.38119	3.53451	3.9506	58	3.47426	3.62145	3.98475	62	3.84152
T66010394.1	LNGJ01001455.1	17634..18965	1332	5.50785	-1.0503	-0.0707951	0.812972	0.859854	1	5.4095	-2.14868	-1.10345	0.000425163	0.000923955	1	9.47785	1.71372	0.777129	0.00850947	0.0202642	1	5.50785	-2.04578	-1.03265	0.000965124	0.00189378	1	9.47785	1.79991	0.847924	0.00406036	0.00764006	1	9.47785	3.68223	1.88058	1.18339e-09	8.3944e-09	1.38256e-05	103	5.03308	5.2613	6.78187	109	5.66159	5.90145	7.48859	103	5.53384
T66010405.1	LNGJ01001517.1	join(1101..1122,1439..1971)	555	327.634	-7.53559	-2.91372	0	0	0	327.634	-6.03098	-2.59239	0	0	0	327.634	-1.36778	-0.451836	0.0070775	0.0172551	1	49.9635	1.24948	0.321328	0.0679701	0.097423	1	245.844	5.50936	2.46188	0	0	0	245.844	4.40932	2.14056	0	0	0	3398	398.503	416.573	223.736	2221	276.867	288.597	152.589	2385	307.531
T66010406.1	LNGJ01001517.1	complement(join(2033..2735,3021..3727))	1410	0.193114	-3.93741	-1.97725	0.0432077	0.0691028	1	0.21743	1.22563	0.293527	0.673653	0.730421	1	0.199005	-1.01334	-0.019113	0.978946	0.993401	1	0.21743	4.82582	2.27077	0.01873	0.0299922	1	0.199005	3.88559	1.95813	0.0469929	0.0720401	1	0.21743	-1.24198	-0.31264	0.658723	0.737929	1	5	0.230808	0.241274	0.329217	4	0.196271	0.204587	0.27481	3	0.152263
T66010407.1	LNGJ01001517.1	4835..5188	354	0.0642399	-1.07398	-0.102965	0.953362	0.969288	1	0.0635194	1.06359	0.0889454	0.959637	0.973555	1	0.147372	1.83016	0.87197	0.579868	0.683681	1	0.0642399	1.14228	0.191911	0.913013	0.934659	1	0.147372	1.96555	0.974935	0.535744	0.602068	1	0.147372	1.72073	0.783025	0.618178	0.704052	1	1	0.183864	0.192202	0.0658434	0	0	0	0	0	0
T66010408.1	LNGJ01001517.1	complement(6337..6708)	372	0.0583226	-3.88341	-1.95732	0.458043	0.542344	1	0.0583226	-3.33777	-1.73888	0.505507	0.573828	1	0.0701204	1.04988	0.0702275	0.967973	0.987575	1	0	1.16347	0.218438	0.946898	0.961797	1	0.0701204	4.07712	2.02755	0.443334	0.5163	1	0.0701204	3.50426	1.80911	0.489698	0.588297	1	1	0.174968	0.182902	0.0658434	0	0	0	0	0	0
T66010409.1	LNGJ01001517.1	complement(7064..8842)	1779	0.012783	3.38128	1.75757	0.506108	0.588297	1	0	1.08798	0.12165	0.970456	0.97881	1	0	-1.02137	-0.0305007	0.992825	0.997973	1	0.012783	-3.10785	-1.63592	0.530962	0.597395	1	0.012783	-3.45352	-1.78807	0.514753	0.583088	1	0	-1.11122	-0.15215	0.963955	0.983094	1	0	0	0	0	0	0	0	0	0	0
T66010466.1	LNGJ01001574.1	complement(join(1244..1261,1384..2514))	1149	0.0587662	8.2734	3.04848	0.216972	0.287244	1	0	1.08798	0.12165	0.970456	0.97881	1	0	-1.02137	-0.0305007	0.992825	0.997973	1	0.0587662	-7.60438	-2.92683	0.229291	0.289543	1	0.0587662	-8.45017	-3.07898	0.232248	0.297979	1	0	-1.11122	-0.15215	0.963955	0.983094	1	0	0	0	0	0	0	0	0	0	0
T66010467.1	LNGJ01001574.1	3299..5890	2592	0	-1.06939	-0.0967859	0.976822	0.985083	1	0.0411791	14.9472	3.90181	0.112345	0.155734	1	0.019699	6.64624	2.73254	0.285293	0.396276	1	0.0411791	15.9844	3.99859	0.10278	0.141252	1	0.019699	7.10741	2.82932	0.267382	0.336867	1	0.0411791	-2.24897	-1.16927	0.331419	0.431819	1	0	0	0	0	0	0	0	0	0	0
T66010468.1	LNGJ01001574.1	6473..7504	1032	0.175724	1.77894	0.831016	0.35902	0.441441	1	0.577847	6.59323	2.72099	0.000728009	0.00153029	1	0.267596	2.78906	1.47978	0.0887626	0.152569	1	0.577847	3.70628	1.88997	0.00360691	0.00650903	1	0.267596	1.56783	0.648765	0.372427	0.445851	1	0.577847	-2.36396	-1.24121	0.0377012	0.0686829	1	0	0	0	0	3	0.201121	0.209642	0.206108	1	0.0693448
T66010995.12	LNGJ01001649.1	59..454	396	31.0347	-1.1075	-0.147311	0.487696	0.571432	1	70.2865	2.45458	1.29548	3.70696e-10	1.55954e-09	4.33084e-06	63.7699	2.00235	1.00169	1.42426e-06	7.85704e-06	0.0166396	70.2865	2.71846	1.44279	3.18856e-12	1.41589e-11	3.7252e-08	63.7699	2.21761	1.149	3.32512e-08	1.14865e-07	0.000388474	70.2865	-1.22585	-0.293784	0.146618	0.220087	1	215	35.3382	36.9406	14.1563	161	28.1285	29.3202	11.0611	164	29.6375
T66011049.1	LNGJ01001667.1	complement(149..3379)	3231	48.4895	8.2535	3.04501	0	0	0	5.55066	-10.7691	-3.42883	0	0	0	5.55066	-3.53663	-1.82237	1.12617e-07	7.47984e-07	0.0013157	48.4895	-88.8828	-6.47383	0	0	0	48.4895	-29.1895	-4.86738	0	0	0	1.60592	3.04502	1.60645	2.52747e-05	9.47638e-05	0.295284	307	6.18447	6.4649	20.2139	253	5.41751	5.64703	17.3818	228	5.05
T66011050.1	LNGJ01001667.1	5174..5875	702	15.9356	22.615	4.49921	4.88498e-15	3.19727e-14	5.70712e-11	0.654081	-2.29904	-1.20103	0.112623	0.156082	1	0.654081	-1.4215	-0.507414	0.464825	0.580063	1	15.9356	-51.9927	-5.70024	1.11022e-16	6.41163e-16	1.29707e-12	15.9356	-32.1472	-5.00662	6.66134e-16	4.07885e-15	7.78244e-12	0.466124	1.61733	0.693614	0.3811	0.483515	1	5	0.46359	0.484611	0.329217	9	0.886996	0.924574	0.618324	6	0.611657
T66011051.1	LNGJ01001667.1	6796..7872	1077	43.0111	16.4745	4.04216	0	0	0	26.5636	11.9004	3.57294	0	0	0	2.43007	-5.79998	-2.53605	5.79844e-09	4.76059e-08	6.77432e-05	43.0111	-1.38437	-0.469225	0.0569576	0.0829306	1	43.0111	-95.552	-6.57821	0	0	0	26.5636	-69.0222	-6.10899	0	0	0	29	1.7526	1.83207	1.90946	50	3.21196	3.34804	3.43513	35	2.32566
T66011052.1	LNGJ01001667.1	complement(8117..10315)	2199	0.220114	-2.21538	-1.14755	0.0774076	0.116495	1	0.454802	2.23841	1.16247	0.024642	0.0397861	1	0.220114	-1.38421	-0.469068	0.438673	0.553931	1	0.454802	4.95891	2.31002	0.000148442	0.000325926	1	0.158506	1.60046	0.678483	0.322329	0.395149	1	0.454802	-3.09843	-1.63154	0.00366886	0.00867853	1	6	0.177593	0.185646	0.39506	5	0.157312	0.163976	0.343513	10	0.325438
T66011053.1	LNGJ01001667.1	complement(10672..11988)	1317	34.7776	-1.61716	-0.69346	6.01793e-05	0.000152181	0.703075	34.7776	-1.71794	-0.780683	7.03227e-06	1.90401e-05	0.082158	34.7776	-1.1071	-0.146788	0.393158	0.509344	1	23.0118	-1.06232	-0.0872232	0.618718	0.680712	1	32.0691	1.46071	0.546672	0.00161937	0.00324736	1	32.0691	1.55175	0.633895	0.000276859	0.00084233	1	710	35.0892	36.6803	46.7488	653	34.3039	35.7572	44.8628	643	34.9397
T66011159.12	LNGJ01001747.1	complement(203..562)	360	59.9753	1.29734	0.37556	0.116879	0.167545	1	46.7033	1.16867	0.224872	0.35016	0.419655	1	48.8336	1.1002	0.137764	0.567838	0.673029	1	59.9753	-1.1101	-0.150688	0.528189	0.595813	1	59.9753	-1.17919	-0.237797	0.320509	0.393331	1	48.8336	-1.06224	-0.0871086	0.717262	0.786611	1	248	44.8384	46.8716	16.3292	235	45.1629	47.0762	16.1451	203	40.3541
T66011377.1	LNGJ01001766.1	complement(1225..2301)	1077	1.51544	10.5468	3.39873	1.10041e-06	3.38763e-06	0.0128561	0.12541	-1.12221	-0.166349	0.856295	0.89044	1	2.21691	16.0924	4.00831	7.11533e-09	5.77281e-08	8.31284e-05	1.51544	-11.8358	-3.56508	1.4104e-06	3.91115e-06	0.0164777	2.21691	1.52581	0.609578	0.153073	0.206746	1	2.21691	18.0592	4.17466	1.31178e-08	8.00291e-08	0.000153256	3	0.181304	0.189525	0.19753	2	0.128478	0.133922	0.137405	1	0.0664474
T66011378.1	LNGJ01001809.1	166..405	240	1.4498	-1.97395	-0.981085	0.169656	0.232013	1	1.4498	-1.01363	-0.0195377	0.975559	0.982709	1	6.89279	4.64448	2.21552	4.30744e-05	0.000175344	0.503238	1.30365	1.9474	0.961547	0.182253	0.235382	1	6.89279	9.16798	3.1966	5.31637e-07	1.63536e-06	0.00621111	6.89279	4.70781	2.23506	4.85612e-05	0.000171869	0.56734	2	0.5424	0.566995	0.131687	7	2.01791	2.10341	0.480918	6	1.7891
T66011429.1	LNGJ01001950.1	26..2443	2418	0.818538	1.46725	0.553114	0.214637	0.284566	1	0.513577	-1.13208	-0.178981	0.702604	0.75578	1	1.77716	3.33198	1.73638	5.93355e-05	0.00023475	0.693217	0.818538	-1.66105	-0.732096	0.106715	0.146126	1	1.77716	2.2709	1.18326	0.00446722	0.00833048	1	1.77716	3.77208	1.91536	1.38991e-05	5.48035e-05	0.162383	27	0.726789	0.759745	1.77777	15	0.429191	0.447375	1.03054	13	0.384752
T66011430.1	LNGJ01001950.1	join(4236..4654,4808..5171)	783	18.2059	-1.58525	-0.664714	0.0182532	0.0315743	1	18.2059	-1.91153	-0.934728	0.00103071	0.00211928	1	18.2059	-1.50911	-0.593697	0.0355863	0.0703359	1	12.2419	-1.20582	-0.270014	0.34775	0.415798	1	12.2718	1.05046	0.0710172	0.803408	0.845224	1	12.2718	1.26666	0.341031	0.237069	0.329566	1	196	16.2928	17.0316	12.9053	231	20.4111	21.2758	15.8703	196	17.9138
T66011431.1	LNGJ01001950.1	5463..7304	1842	0.433845	-1.10712	-0.146816	0.770602	0.823465	1	0.433845	-1.10407	-0.142829	0.779998	0.824904	1	0.433845	-1.40746	-0.493095	0.353209	0.467703	1	0.417803	1.00277	0.00398707	0.993799	0.998206	1	0.417803	-1.27128	-0.346279	0.515697	0.58358	1	0.364303	-1.2748	-0.350266	0.516691	0.61214	1	14	0.494697	0.517129	0.921808	7	0.262921	0.274059	0.480918	14	0.543916
T66011432.1	LNGJ01001972.1	complement(133..2559)	2427	14.5784	-1.38887	-0.473907	0.0220855	0.0375747	1	14.5784	-1.43671	-0.522774	0.0118666	0.0204511	1	23.3224	1.55612	0.637953	0.00186721	0.00530511	1	11.2027	-1.03445	-0.0488669	0.814879	0.855597	1	23.3224	2.16124	1.11186	6.80398e-08	2.26728e-07	0.000794909	23.3224	2.2357	1.16073	1.98212e-08	1.17908e-07	0.000231571	608	16.3055	17.0449	40.0328	474	13.5122	14.0846	32.565	472	13.9176
T66011433.1	LNGJ01001972.1	3798..4379	582	51.9505	1.44648	0.532549	0.0456898	0.0726053	1	33.8493	-1.46186	-0.5478	0.042887	0.0658755	1	56.2723	1.62417	0.6997	0.00867626	0.0205942	1	51.9505	-2.11455	-1.08035	5.89541e-05	0.000135984	0.688761	56.2723	1.12284	0.16715	0.528164	0.595324	1	56.2723	2.3743	1.2475	3.53623e-06	1.5364e-05	0.0413138	367	41.0435	42.9046	24.1645	239	28.4113	29.615	16.4199	261	32.0931
T66011434.1	LNGJ01001994.1	357..1115	759	0	-1.06939	-0.0967885	0.976688	0.985083	1	0.090531	9.41129	3.23439	0.19179	0.249048	1	0.0343673	3.81256	1.93076	0.467855	0.581361	1	0.090531	10.0643	3.33118	0.177679	0.230101	1	0.0343673	4.07712	2.02755	0.444793	0.517376	1	0.090531	-2.4685	-1.30363	0.380501	0.482932	1	0	0	0	0	0	0	0	0	0	0
T66011435.1	LNGJ01001994.1	1889..3055	1167	0	-1.06939	-0.0967885	0.97664	0.985083	1	0.03772	6.63662	2.73045	0.278623	0.345119	1	0	-1.02137	-0.0305007	0.992825	0.997973	1	0.03772	7.09714	2.82724	0.260714	0.324001	1	0	1.04702	0.0662878	0.984386	0.990918	1	0.03772	-6.77842	-2.76095	0.293151	0.391595	1	0	0	0	0	0	0	0	0	0	0
T66011436.1	LNGJ01001994.1	3318..3881	564	0	-1.06939	-0.0967885	0.97664	0.985083	1	0.0409815	3.86236	1.94948	0.460467	0.531335	1	0	-1.02137	-0.0305007	0.992825	0.997973	1	0.0409815	4.13038	2.04627	0.437434	0.506709	1	0	1.04702	0.0662878	0.984386	0.990918	1	0.0409815	-3.94489	-1.97999	0.470363	0.571959	1	0	0	0	0	0	0	0	0	0	0
T66011437.1	LNGJ01001994.1	5091..5561	471	0	#NUM!	#NUM!	#NUM!	#NUM!	#NUM!	0	#NUM!	#NUM!	#NUM!	#NUM!	#NUM!	0	#NUM!	#NUM!	#NUM!	#NUM!	#NUM!	0	#NUM!	#NUM!	#NUM!	#NUM!	#NUM!	0	#NUM!	#NUM!	#NUM!	#NUM!	#NUM!	0	#NUM!	#NUM!	#NUM!	#NUM!	#NUM!	0	0	0	0	0	0	0	0	0	0
T66011438.1	LNGJ01001994.1	6755..8827	2073	0	-1.06939	-0.0967885	0.97664	0.985083	1	0.0111498	3.86236	1.94948	0.460467	0.531335	1	0.0117429	3.81253	1.93075	0.466439	0.580296	1	0.0111498	4.13038	2.04627	0.437434	0.506709	1	0.0117429	4.07708	2.02754	0.443338	0.5163	1	0.0117429	-1.01307	-0.0187353	0.991435	0.998781	1	0	0	0	0	0	0	0	0	0	0
T66011439.1	LNGJ01002025.1	1627..2703	1077	338.123	-5.50293	-2.4602	0	0	0	338.123	-2.82311	-1.49728	0	0	0	338.123	-2.06304	-1.04477	3.76998e-12	5.01648e-11	4.40447e-08	110.017	1.94925	0.962917	2.73413e-10	1.03812e-09	3.19429e-06	167.252	2.6674	1.41543	0	0	0	167.252	1.36842	0.452515	0.00277842	0.00676596	1	5171	312.507	326.677	340.476	5336	342.781	357.303	366.597	5404	359.082
T66011562.1	LNGJ01002044.1	397..2808	2412	52.7515	1.22393	0.291524	0.0734257	0.111161	1	45.7314	1.22661	0.294682	0.0706213	0.102799	1	56.5394	1.36295	0.446728	0.0060974	0.015163	1	52.7515	1.00219	0.00315805	0.984508	0.990272	1	56.5394	1.11358	0.155204	0.339619	0.412021	1	56.5394	1.11114	0.152046	0.349982	0.450958	1	1361	36.7267	38.392	89.6129	1520	43.5996	45.4467	104.428	1397	41.4489
T66011563.1	LNGJ01002044.1	join(4703..5604,5781..5838)	960	19.5896	-2.58742	-1.37151	1.54159e-08	5.74309e-08	0.000180103	20.7733	1.15454	0.207324	0.37671	0.446858	1	28.5026	1.43015	0.516165	0.0271746	0.0556593	1	20.7733	2.98729	1.57884	6.83881e-11	2.73435e-10	7.98978e-07	28.5026	3.7004	1.88768	4.996e-15	2.91988e-14	5.83683e-11	28.5026	1.23871	0.308841	0.185374	0.268694	1	259	17.5602	18.3565	17.0534	307	22.125	23.0623	21.0917	256	19.0837
T66011564.1	LNGJ01002044.1	complement(5953..9498)	3546	22.5648	1.43253	0.51857	0.000491003	0.00110273	1	32.4536	2.39425	1.25957	0	0	0	27.2929	1.81149	0.85718	8.01527e-09	6.4359e-08	9.36424e-05	32.4536	1.67134	0.741002	4.67997e-07	1.3517e-06	0.00546761	27.2929	1.26454	0.33861	0.0217195	0.0355391	1	32.4536	-1.3217	-0.402391	0.00615274	0.013805	1	816	14.9779	15.6571	53.7282	780	15.2185	15.8632	53.588	695	14.0262
T66011566.2	KQ758775.1	complement(915..1088)	174	1800.63	-4.9546	-2.30877	0	0	0	1800.63	-3.05026	-1.60893	0	0	0	1800.63	-1.61504	-0.691567	8.54315e-06	4.01648e-05	0.0998096	542.775	1.62432	0.699835	9.25296e-06	2.33988e-05	0.108102	1138.83	3.06779	1.6172	0	0	0	1138.83	1.88866	0.917367	4.52831e-09	2.97382e-08	5.29042e-05	4640	1735.68	1814.38	305.513	4544	1806.78	1883.33	312.185	4521	1859.43
T66011567.1	KQ758775.1	1881..2867	987	76.9912	2.65854	1.41064	1.6539e-12	8.85135e-12	1.93225e-08	35.66	1.42706	0.51305	0.0108917	0.0189353	1	37.2902	1.34197	0.424348	0.0354595	0.0700969	1	76.9912	-1.86294	-0.897585	6.20975e-06	1.59763e-05	0.0725485	76.9912	-1.98108	-0.986287	7.09511e-07	2.15809e-06	0.00828922	37.2902	-1.06341	-0.0887021	0.658398	0.737735	1	415	27.3673	28.6083	27.325	343	24.0432	25.0619	23.565	416	30.1627
T66011568.1	KQ758775.1	complement(2914..4293)	1380	177.211	3.10118	1.63282	0	0	0	379.256	7.70773	2.94631	0	0	0	89.7414	1.64006	0.71375	3.64001e-06	1.84897e-05	0.0425263	379.256	2.48542	1.31349	0	0	0	177.211	-1.8909	-0.919069	1.73822e-09	6.74449e-09	2.03077e-05	379.256	-4.69966	-2.23256	0	0	0	1046	49.3348	51.5719	68.8722	1124	56.3512	58.7386	77.2218	1059	54.9175
T66011651.1	KQ758776.1	join(931..938,1037..3104)	2076	48.0259	1.68353	0.751489	1.23861e-07	4.22132e-07	0.00144707	45.6343	1.85997	0.895277	3.02608e-10	1.29028e-09	3.53536e-06	37.9259	1.39019	0.475286	0.000872825	0.00267433	1	48.0259	1.1048	0.143787	0.307174	0.374067	1	48.0259	-1.211	-0.276204	0.0508363	0.0771627	1	45.6343	-1.33792	-0.419991	0.00299223	0.00720936	1	851	26.6811	27.8909	56.0327	811	27.0277	28.1728	55.7178	765	26.3711
T66011652.1	KQ758776.1	complement(3295..3753)	459	134.428	-1.62589	-0.701232	1.86343e-05	4.99322e-05	0.217704	134.428	-1.31555	-0.395664	0.0155362	0.026139	1	144.679	1.05291	0.0743792	0.647474	0.74183	1	93.9591	1.2359	0.305568	0.0635917	0.0917556	1	144.679	1.71191	0.775611	2.20982e-06	6.38095e-06	0.0258173	144.679	1.38515	0.470043	0.00405839	0.00949232	1	931	132.019	138.006	61.3002	877	132.191	137.792	60.2522	892	139.074
T66011653.1	KQ758776.1	4177..4902	726	79.609	-4.10717	-2.03815	0	0	0	79.609	-1.29975	-0.378239	0.0693639	0.101108	1	79.609	-1.82325	-0.866514	3.51441e-05	0.000145754	0.410588	56.3072	3.15996	1.65991	8.21565e-15	4.31192e-14	9.59834e-11	44.602	2.25266	1.17163	4.98425e-08	1.68981e-07	0.00058231	56.3072	-1.40277	-0.488275	0.0201649	0.0397884	1	929	83.2875	87.0642	61.1685	815	77.6671	80.9575	55.9926	790	77.8725
T66011654.1	KQ758776.1	complement(5191..5949)	759	156.198	1.23655	0.306318	0.0413105	0.0663136	1	117.838	-1.04977	-0.0700762	0.642051	0.702019	1	118.114	-1.01647	-0.023573	0.875725	0.923051	1	156.198	-1.29809	-0.376395	0.0122793	0.0203286	1	156.198	-1.25692	-0.329891	0.0281637	0.0451601	1	118.114	1.03276	0.0465032	0.757983	0.820031	1	1259	107.965	112.861	82.8968	1316	119.958	125.04	90.4127	1332	125.59
T66011655.1	KQ758776.1	6872..7024	153	0.740128	3.62546	1.85816	0.186418	0.25225	1	0.150731	1.06355	0.0888877	0.959647	0.973555	1	0.829676	4.17092	2.06037	0.143179	0.226232	1	0.740128	-3.40883	-1.76928	0.206864	0.263842	1	0.829676	1.15045	0.202203	0.827296	0.865136	1	0.829676	3.9217	1.97148	0.159857	0.236946	1	0	0	0	0	1	0.452194	0.471351	0.0687026	0	0
T66011656.1	KQ758776.1	8098..9702	1605	156.066	-1.11532	-0.157462	0.379675	0.462635	1	156.066	-2.34539	-1.22983	8.35476e-12	4.08234e-11	9.76087e-08	156.066	-3.35404	-1.7459	0	0	0	150.459	-2.10288	-1.07237	2.57063e-09	9.01069e-09	3.00326e-05	150.459	-3.00723	-1.58844	0	0	0	61.1214	-1.43005	-0.516069	0.00443644	0.0102921	1	3408	138.206	144.472	224.394	3914	168.718	175.866	268.902	3617	161.275
T66011657.18	KQ758776.1	complement(10084..23970)	13887	16.7301	1.22215	0.289426	0.0275516	0.0459414	1	12.8114	1.04783	0.0673989	0.608524	0.671013	1	19.3928	1.48037	0.565959	1.6312e-05	7.20775e-05	0.190573	16.7301	-1.16637	-0.222027	0.0909572	0.126733	1	19.3928	1.21128	0.276532	0.034866	0.0549715	1	19.3928	1.4128	0.49856	0.000146636	0.000470645	1	2977	13.9531	14.5858	196.016	2601	12.9583	13.5073	178.696	2236	11.5228
T66011658.1	KQ758776.1	join(25610..26337,26370..26670)	1029	0.0463647	-6.69771	-2.74367	0.277736	0.355437	1	0.130797	2.83159	1.50161	0.182806	0.238975	1	0.0463647	-1.64276	-0.716117	0.650074	0.743861	1	0.130797	18.9651	4.24528	0.0789836	0.111661	1	0.0253497	4.07712	2.02755	0.445476	0.518015	1	0.130797	-4.65161	-2.21773	0.111599	0.17482	1	0	0	0	0	0	0	0	0	2	0.139094
T66011659.1	KQ758776.1	27687..28025	339	0.0680292	-1.07399	-0.102986	0.95273	0.969208	1	0.0680292	1.06355	0.0888877	0.959123	0.973555	1	0.0680292	-3.70906	-1.89106	0.49091	0.602102	1	0.0670823	1.14225	0.191874	0.911867	0.93433	1	0.0670823	-3.45352	-1.78807	0.514753	0.583088	1	0.0616686	-3.94477	-1.97994	0.470374	0.571959	1	0	0	0	0	1	0.204087	0.212734	0.0687026	0	0
T66011660.1	KQ758776.1	28463..29719	1257	0.0919085	-1.07533	-0.104784	0.90933	0.937248	1	0.0919085	-1.16184	-0.216407	0.822796	0.861278	1	0.10111	1.06985	0.0974019	0.915823	0.952759	1	0.0900872	-1.08044	-0.111623	0.908029	0.931715	1	0.10111	1.15044	0.202185	0.82632	0.864311	1	0.10111	1.24298	0.313809	0.745696	0.810369	1	1	0.0517804	0.0541284	0.0658434	2	0.110081	0.114744	0.137405	2	0.113864
T66011661.1	KQ758776.1	32517..35717	3201	7.78012	1.21883	0.285501	0.155682	0.215988	1	7.56953	1.37484	0.459262	0.0224003	0.0364793	1	7.37525	1.206	0.270229	0.180736	0.27348	1	7.78012	1.128	0.173761	0.384123	0.453442	1	7.78012	-1.01064	-0.015272	0.939262	0.956121	1	7.56953	-1.14	-0.189033	0.345668	0.446299	1	287	5.83575	6.10038	18.8971	283	6.11669	6.37583	19.4428	269	6.01396
T66011662.1	KQ758776.1	36810..40313	3504	27.3736	1.23554	0.305143	0.0784455	0.117905	1	112.072	5.90344	2.56156	0	0	0	62.2629	2.95747	1.56436	0	0	0	112.072	4.77802	2.25641	0	0	0	62.2629	2.39367	1.25922	2.61124e-13	1.36436e-12	3.05072e-09	112.072	-1.99611	-0.997192	5.59234e-09	3.61568e-08	6.53353e-05	1226	22.7734	23.806	80.724	1005	19.8435	20.6842	69.0461	944	19.2798
T66011663.1	KQ758776.1	44744..47965	3222	16.5707	-1.21252	-0.278006	0.0728883	0.110434	1	16.5707	-1.35376	-0.436967	0.00505604	0.00934943	1	17.309	1.02359	0.0336309	0.827995	0.8852	1	14.6198	-1.11648	-0.15896	0.30893	0.375883	1	17.309	1.24112	0.311637	0.0445803	0.0686188	1	17.309	1.38568	0.470598	0.00255811	0.00628658	1	756	15.272	15.9645	49.7776	795	17.0709	17.7942	54.6186	782	17.369
T66011664.1	KQ758776.1	complement(48050..49102)	1053	36.4221	-2.20432	-1.14034	8.2049e-09	3.13876e-08	9.58579e-05	36.4221	-2.74202	-1.45524	3.88023e-13	2.08618e-12	4.53327e-09	36.4221	-1.84841	-0.886282	7.31599e-06	3.483e-05	0.0854727	17.6858	-1.24393	-0.314906	0.122073	0.164496	1	20.128	1.19255	0.254053	0.206036	0.268202	1	20.128	1.48345	0.568959	0.00517385	0.0118313	1	611	37.7671	39.4796	40.2303	480	31.5376	32.8737	32.9773	588	39.9616
T66011665.1	KQ758776.1	join(52927..53324,53516..54047)	930	148.387	1.72145	0.783623	6.69479e-06	1.89981e-05	0.0782152	81.1644	-1.03064	-0.0435461	0.803493	0.844906	1	89.018	1.07316	0.10187	0.560155	0.666425	1	148.387	-1.7742	-0.827169	2.04311e-06	5.55884e-06	0.0238697	148.387	-1.60409	-0.681753	8.94126e-05	0.000211802	1	89.018	1.10605	0.145416	0.406023	0.509131	1	1211	84.7544	88.5975	79.7364	1057	78.6336	81.965	72.6187	1041	80.1053
T66011666.1	KQ758776.1	complement(55169..56626)	1458	42.2122	-1.55243	-0.634526	7.69968e-05	0.0001925	0.899554	42.2122	-2.40091	-1.26358	9.4369e-15	5.74225e-14	1.10251e-10	42.2122	-1.54989	-0.632165	8.64997e-05	0.00033199	1	29.0775	-1.54655	-0.629053	0.000126969	0.00028121	1	29.0775	1.00164	0.00236052	0.988381	0.993708	1	27.8142	1.54908	0.631413	0.00012592	0.000409897	1	840	37.4992	39.1996	55.3085	992	47.0728	49.0671	68.153	857	42.0646
T66011667.1	KQ758776.1	complement(57200..59032)	1833	55.0367	1.12939	0.175539	0.150743	0.209884	1	67.2479	1.60563	0.683139	2.02577e-08	7.18055e-08	0.000236671	68.8003	1.47748	0.563139	3.87342e-06	1.95732e-05	0.0452532	67.2479	1.42168	0.5076	2.88279e-05	6.87479e-05	0.336796	68.8003	1.30822	0.387601	0.00142585	0.00288253	1	68.8003	-1.08673	-0.12	0.321884	0.421683	1	1320	46.8719	48.9973	86.9133	1119	42.2361	44.0255	76.8782	1220	47.6311
T66011668.2	KQ758776.1	60530..63256	2727	7.03472	10.1395	3.34192	0	0	0	9.48153	15.9098	3.99184	0	0	0	1.49179	2.25517	1.17323	0.000466516	0.00151944	1	9.48153	1.56908	0.64992	0.0191485	0.0306286	1	7.03472	-4.49614	-2.16869	2.66565e-13	1.39217e-12	3.11427e-09	9.48153	-7.05481	-2.81861	0	0	0	18	0.429624	0.449105	1.18518	35	0.887971	0.925591	2.40459	24	0.629825
T66011669.1	KQ758776.1	63992..65434	1443	32.6041	-1.03427	-0.0486131	0.759335	0.813682	1	31.5417	-1.00065	-0.000938528	0.99529	0.999272	1	38.3224	1.19092	0.252079	0.111723	0.184699	1	32.6041	1.0336	0.0476746	0.764105	0.811484	1	38.3224	1.23174	0.300693	0.0575977	0.0864372	1	38.3224	1.1917	0.253018	0.110806	0.173812	1	655	29.5444	30.8841	43.1274	714	34.2332	35.6836	49.0537	622	30.8473
T66011670.1	KQ758776.1	66204..68933	2730	32.8775	3.92679	1.97335	2.22045e-16	1.58663e-15	2.59415e-12	7.87634	-2.99255	-1.58138	4.27713e-10	1.79039e-09	4.99697e-06	7.87634	-2.20033	-1.13772	5.25631e-06	2.57374e-05	0.0614094	32.8775	-11.7511	-3.55473	0	0	0	32.8775	-8.64022	-3.11107	0	0	0	3.65019	1.36005	0.443659	0.0869445	0.141295	1	301	7.17637	7.50178	19.8189	312	7.90693	8.24192	21.4352	326	8.54572
T66011671.1	KQ758776.1	complement(69231..69545)	315	173.845	-1.48228	-0.56782	0.000280875	0.000652898	1	173.845	-1.70734	-0.77175	9.57242e-07	2.85584e-06	0.0111835	173.845	-1.46947	-0.555292	0.000400959	0.00132929	1	125.693	-1.15183	-0.20393	0.198308	0.253983	1	125.693	1.00872	0.0125276	0.936774	0.954503	1	121.066	1.16188	0.216458	0.173624	0.253906	1	947	195.677	204.55	62.3537	773	169.779	176.972	53.1071	687	156.077
T66011672.1	KQ758776.1	70458..71417	960	18.6347	-1.15548	-0.208489	0.344668	0.426744	1	18.6347	-1.68637	-0.753921	0.000798403	0.00166895	1	18.6347	-1.03873	-0.0548268	0.803972	0.865378	1	17.2501	-1.45946	-0.545432	0.0154646	0.025104	1	18.3332	1.11239	0.153662	0.487522	0.558076	1	18.3332	1.62349	0.699094	0.00193567	0.00489489	1	288	19.5264	20.4118	18.9629	271	19.5305	20.358	18.6184	226	16.8473
T66011673.2	KQ758776.1	complement(71627..73114)	1488	84.8739	-1.13636	-0.184424	0.256442	0.332447	1	84.8739	-2.47534	-1.30763	1.77636e-15	1.12912e-14	2.07532e-11	84.8739	-1.8963	-0.92319	1.68712e-08	1.28743e-07	0.000197106	79.6437	-2.1783	-1.12321	8.28448e-12	3.57061e-11	9.67876e-08	79.6437	-1.66875	-0.738767	6.40334e-06	1.75652e-05	0.0748103	45.7476	1.30535	0.384438	0.0201774	0.0398062	1	2041	89.2773	93.3255	134.386	1747	81.228	84.6694	120.023	1749	84.1164
T66011674.1	KQ758776.1	complement(join(74042..74074,74207..74662))	489	30.3216	-1.07542	-0.104895	0.701348	0.76371	1	30.3216	-3.69438	-1.88533	8.02012e-11	3.60104e-10	9.3699e-07	30.3216	-1.99151	-0.993864	0.000388857	0.00129431	1	30.1276	-3.4353	-1.78044	8.32441e-10	3.03255e-09	9.7254e-06	30.1276	-1.85185	-0.888969	0.00150798	0.00304015	1	15.4886	1.85506	0.891468	0.00262457	0.00642961	1	173	23.027	24.0712	11.3909	234	33.1072	34.5099	16.0764	238	34.8307
T66011675.1	KQ758776.1	complement(75367..76374)	1008	9.21886	1.95771	0.969166	0.00320157	0.00633345	1	4.37719	-2.69421	-1.42986	9.08958e-05	0.000215884	1	4.37719	-1.52394	-0.607805	0.0800784	0.139802	1	9.21886	-5.27448	-2.39903	1.95257e-11	8.17045e-11	2.28119e-07	9.21886	-2.98343	-1.57697	3.30375e-06	9.36611e-06	0.0385978	2.94403	1.76792	0.822057	0.0282092	0.0533799	1	76	4.90743	5.12995	5.0041	65	4.46138	4.65039	4.46567	53	3.76278
T66011677.1	LNGJ01002174.1	12058..13386	1329	0.0173528	-3.88346	-1.95734	0.458037	0.542344	1	0.0173528	-3.33782	-1.7389	0.505501	0.573828	1	0.0371092	1.8301	0.871923	0.57355	0.678217	1	0	1.16347	0.218438	0.946898	0.961797	1	0.0371092	7.10713	2.82927	0.261023	0.330072	1	0.0371092	6.10854	2.61083	0.294362	0.392673	1	0	0	0	0	1	0.0520584	0.0542639	0.0687026	0	0
T66011678.1	LNGJ01002279.1	488..1375	888	30.2067	3.07551	1.62082	9.84768e-14	5.85498e-13	1.1505e-09	87.0396	10.3265	3.36828	0	0	0	15.8604	1.69574	0.761913	0.000605308	0.00192326	1	87.0396	3.35765	1.74745	0	0	0	30.2067	-1.81367	-0.858912	5.43501e-05	0.000132203	0.634972	87.0396	-6.08967	-2.60636	0	0	0	115	8.42919	8.81141	7.57199	134	10.4402	10.8825	9.20615	107	8.62312
T66011679.1	LNGJ01002279.1	complement(1634..2485)	852	19.6954	1.06346	0.0887704	0.696317	0.759392	1	17.3034	-1.4933	-0.578509	0.0127833	0.0218632	1	17.3034	-1.14263	-0.192359	0.402854	0.518799	1	19.6954	-1.58808	-0.667279	0.0039434	0.00706327	1	19.6954	-1.21515	-0.281129	0.219709	0.283913	1	15.4431	1.3069	0.38615	0.0988152	0.157283	1	227	17.3415	18.1279	14.9465	224	18.1897	18.9603	15.3894	195	16.379
T66011680.1	LNGJ01002279.1	complement(2961..3605)	645	14.9336	-1.04044	-0.0571919	0.845591	0.886967	1	14.577	-1.26	-0.333427	0.261219	0.326783	1	14.577	-1.09521	-0.131207	0.657015	0.750096	1	14.9336	-1.21103	-0.276236	0.351501	0.419681	1	14.9336	-1.05264	-0.0740151	0.802027	0.843894	1	13.5674	1.15047	0.20222	0.497812	0.594676	1	140	14.1276	14.7682	9.21808	126	13.5153	14.0879	8.65653	145	16.088
T66011681.1	LNGJ01002279.1	join(4139..4330,4658..6349)	1884	0	#NUM!	#NUM!	#NUM!	#NUM!	#NUM!	0	#NUM!	#NUM!	#NUM!	#NUM!	#NUM!	0	#NUM!	#NUM!	#NUM!	#NUM!	#NUM!	0	#NUM!	#NUM!	#NUM!	#NUM!	#NUM!	0	#NUM!	#NUM!	#NUM!	#NUM!	#NUM!	0	#NUM!	#NUM!	#NUM!	#NUM!	#NUM!	0	0	0	0	0	0	0	0	0	0
T66000005.1	LNGJ01002337.1	complement(join(3710..3738,3783..4425))	672	0.26847	1.05654	0.0793457	0.929669	0.952998	1	0.23413	-17.7972	-4.15358	0.0863788	0.123144	1	0.23413	-2.04392	-1.03134	0.342762	0.457186	1	0.26847	-18.8034	-4.23292	0.0796601	0.112495	1	0.26847	-2.15949	-1.11069	0.299859	0.371848	1	0.108674	8.70737	3.12224	0.210109	0.298139	1	3	0.290571	0.303747	0.19753	4	0.411819	0.429266	0.27481	0	0
T66000006.1	LNGJ01002337.1	complement(join(5694..5715,5762..6600))	861	0.0264122	3.38128	1.75757	0.506108	0.588297	1	0.0503967	6.6366	2.73044	0.278624	0.345119	1	0	-1.02137	-0.0305007	0.992825	0.997973	1	0.0503967	1.96275	0.972875	0.528301	0.595825	1	0.0264122	-3.45352	-1.78807	0.514753	0.583088	1	0.0503967	-6.7784	-2.76094	0.293152	0.391595	1	0	0	0	0	0	0	0	0	0	0
T66000007.1	LNGJ01002337.1	complement(7162..7344)	183	0	#NUM!	#NUM!	#NUM!	#NUM!	#NUM!	0	#NUM!	#NUM!	#NUM!	#NUM!	#NUM!	0	#NUM!	#NUM!	#NUM!	#NUM!	#NUM!	0	#NUM!	#NUM!	#NUM!	#NUM!	#NUM!	0	#NUM!	#NUM!	#NUM!	#NUM!	#NUM!	0	#NUM!	#NUM!	#NUM!	#NUM!	#NUM!	0	0	0	0	0	0	0	0	0	0
T66000008.1	LNGJ01002340.1	612..1898	1287	0.175885	6.99315	2.80594	0.0365372	0.0593856	1	0.0533901	2.59159	1.37384	0.355848	0.425612	1	0.058097	2.61037	1.38425	0.353138	0.467703	1	0.175885	-2.6984	-1.4321	0.132494	0.176845	1	0.175885	-2.67899	-1.42169	0.137163	0.187446	1	0.058097	1.00724	0.0104135	0.99279	0.998989	1	0	0	0	0	1	0.0537573	0.0560348	0.0687026	0	0
T66000009.1	LNGJ01002340.1	complement(join(2416..2432,2573..3083))	528	0	-1.06939	-0.0967885	0.97664	0.985083	1	0.0395941	3.86225	1.94944	0.460478	0.531335	1	0	-1.02137	-0.0305007	0.992825	0.997973	1	0.0395941	4.13025	2.04623	0.437445	0.506709	1	0	1.04702	0.0662878	0.984386	0.990918	1	0.0395941	-3.94477	-1.97994	0.470374	0.571959	1	0	0	0	0	0	0	0	0	0	0
T66000013.2	LNGJ01002387.1	complement(803..961)	159	0	#NUM!	#NUM!	#NUM!	#NUM!	#NUM!	0	#NUM!	#NUM!	#NUM!	#NUM!	#NUM!	0	#NUM!	#NUM!	#NUM!	#NUM!	#NUM!	0	#NUM!	#NUM!	#NUM!	#NUM!	#NUM!	0	#NUM!	#NUM!	#NUM!	#NUM!	#NUM!	0	#NUM!	#NUM!	#NUM!	#NUM!	#NUM!	0	0	0	0	0	0	0	0	0	0
T66000015.1	LNGJ01002452.1	236..2212	1977	5.40325	4.35481	2.12261	4.17319e-08	1.48509e-07	0.000487554	1.28553	1.19911	0.261959	0.517114	0.584562	1	1.16821	-1.12869	-0.174655	0.672224	0.761302	1	5.40325	-3.63171	-1.86065	1.25455e-06	3.49472e-06	0.0146569	5.40325	-4.91525	-2.29727	4.93929e-09	1.84481e-08	5.77058e-05	1.28553	-1.35342	-0.436614	0.286672	0.384875	1	33	1.08645	1.13571	2.17283	36	1.25983	1.3132	2.47329	32	1.15834
T66000016.1	LNGJ01002478.1	53..1804	1752	23.991	-1.12527	-0.170271	0.30253	0.382604	1	32.9498	1.49353	0.578731	0.000416653	0.000906304	1	23.991	-1.11972	-0.163137	0.324826	0.437912	1	32.9498	1.68063	0.749001	5.03642e-06	1.31106e-05	0.0588405	22.7848	1.00496	0.0071339	0.96569	0.977317	1	32.9498	-1.67234	-0.741867	6.64333e-06	2.7601e-05	0.077614	640	23.7764	24.8546	42.1398	604	23.8517	24.8622	41.4964	596	24.3448
T66000017.1	LNGJ01002478.1	complement(2284..4110)	1827	42.723	1.1074	0.147177	0.344667	0.426744	1	36.1531	-1.08679	-0.120072	0.44281	0.514045	1	38.9684	1.05585	0.0784	0.615634	0.714111	1	42.723	-1.20351	-0.267248	0.086857	0.121542	1	42.723	-1.04883	-0.0687767	0.65887	0.715988	1	38.9684	1.14748	0.198472	0.204723	0.291788	1	935	33.3099	34.8204	61.5636	1007	38.1335	39.7491	69.1835	945	37.0158
T66004926.8	LNGJ01002568.1	23..688	666	781.49	1.13259	0.179619	0.251777	0.327053	1	709.75	1.19563	0.25777	0.100084	0.140336	1	1204.2	1.82088	0.864638	3.39785e-08	2.47334e-07	0.000396971	781.49	1.05566	0.0781506	0.617946	0.67999	1	1204.2	1.60772	0.685019	1.21586e-05	3.21595e-05	0.142049	1204.2	1.52295	0.606868	0.000106583	0.000351654	1	6240	609.833	637.486	410.863	6703	696.323	725.824	460.514	5886	632.47
T66005015.1	LNGJ01002621.1	4486..5553	1068	2.37239	1.13204	0.178927	0.682865	0.748174	1	1.95623	-16.2221	-4.01989	7.66884e-08	2.56205e-07	0.000895951	4.07463	2.02407	1.01726	0.0181062	0.0389567	1	2.37239	-18.3641	-4.19881	1.75697e-08	5.75138e-08	0.000205267	4.07463	1.78799	0.838336	0.0489152	0.074615	1	4.07463	32.8347	5.03715	1.0499e-11	9.46453e-11	1.2266e-07	40	2.43775	2.54829	2.63374	24	1.55473	1.6206	1.64886	28	1.87621
T66005020.1	LNGJ01002645.1	34..2517	2484	23.9733	-1.15259	-0.204883	0.185497	0.251236	1	27.4565	1.24624	0.317584	0.0393925	0.0609727	1	39.8456	1.62525	0.700664	5.13689e-06	2.51843e-05	0.0600142	27.4565	1.43641	0.522467	0.000711721	0.0014243	1	39.8456	1.87325	0.905547	3.97632e-09	1.49711e-08	4.64554e-05	39.8456	1.30412	0.38308	0.0124493	0.0261263	1	968	25.3644	26.5145	63.7364	814	22.6719	23.6325	55.9239	829	23.8834
T66005184.1	KQ758777.1	151..2304	2154	35.842	1.28948	0.36679	0.014626	0.0257808	1	42.169	1.76776	0.821923	4.16011e-08	1.42991e-07	0.000486026	32.3151	1.21645	0.282677	0.0606765	0.111076	1	42.169	1.37091	0.455133	0.00226681	0.00422176	1	35.842	-1.06004	-0.0841132	0.574718	0.638861	1	42.169	-1.45321	-0.539246	0.000311217	0.000936859	1	857	25.8962	27.0705	56.4278	831	26.6914	27.8222	57.0919	762	25.3165
T66005185.1	KQ758777.1	complement(2495..4426)	1932	26.7688	-1.1113	-0.152245	0.399185	0.483083	1	26.7688	-11.8411	-3.56573	0	0	0	26.7688	-1.92869	-0.947624	2.31419e-07	1.44969e-06	0.00270367	25.7341	-10.6552	-3.41348	0	0	0	25.7341	-1.73553	-0.795379	1.42981e-05	3.7555e-05	0.167044	14.1753	6.13942	2.6181	0	0	0	819	27.5916	28.8428	53.9257	688	24.6375	25.6813	47.2674	758	28.0773
T66005186.1	KQ758777.1	6702..9005	2304	182.632	1.09206	0.127047	0.411061	0.495482	1	156.91	-1.43095	-0.516971	0.000841171	0.00175364	1	156.91	-1.57361	-0.654075	2.41884e-05	0.000103971	0.282593	182.632	-1.56268	-0.644019	3.16689e-05	7.51397e-05	0.369988	182.632	-1.71847	-0.781123	4.54876e-07	1.40702e-06	0.00531432	101.895	-1.0997	-0.137104	0.376798	0.479378	1	5363	151.505	158.375	353.118	5221	156.779	163.421	358.696	5230	162.447
T66005187.1	KQ758777.1	complement(9206..9763)	558	181.864	7.47771	2.9026	0	0	0	152.143	7.29184	2.86628	0	0	0	82.6854	3.56059	1.83212	0	0	0	181.864	-1.02549	-0.0363133	0.808715	0.850501	1	181.864	-2.10013	-1.07048	1.86196e-12	9.13617e-12	2.17532e-08	152.143	-2.04793	-1.03417	1.08868e-11	9.78009e-11	1.27191e-07	166	19.3631	20.2411	10.93	200	24.7977	25.8483	13.7405	188	24.1111
T66005189.7	LNGJ01002770.1	91..723	633	4.44177	1.32822	0.409497	0.342849	0.424897	1	3.14972	-1.33024	-0.411688	0.360993	0.430971	1	3.30265	1.02653	0.0377791	0.931764	0.963601	1	4.44177	-1.76686	-0.821186	0.063592	0.0917556	1	4.44177	-1.29389	-0.371718	0.390671	0.465308	1	3.30265	1.36554	0.449468	0.319982	0.419616	1	22	2.26214	2.36472	1.44855	43	4.69982	4.89893	2.95421	22	2.48721
T66005190.1	KQ758779.1	1867..5121	3255	4.90003	1.02009	0.0286917	0.900088	0.929608	1	6.73563	1.6344	0.708764	0.00176346	0.00349787	1	4.49658	-1.19652	-0.258839	0.262882	0.371732	1	6.73563	1.60222	0.680072	0.00261858	0.00483605	1	4.90003	-1.22055	-0.287531	0.212367	0.275645	1	6.73563	-1.95559	-0.967603	2.32399e-05	8.78395e-05	0.271512	215	4.29921	4.49415	14.1563	210	4.46359	4.65269	14.4276	215	4.72695
T66005191.4	KQ758779.1	complement(join(5448..5497,5578..7210))	1683	57.7659	-1.06143	-0.0860091	0.528809	0.609244	1	57.3139	-1.09013	-0.1245	0.362966	0.433105	1	57.3139	-1.21614	-0.282311	0.0395363	0.0771509	1	57.7659	-1.02704	-0.0384912	0.778476	0.824488	1	57.7659	-1.14576	-0.196302	0.152244	0.205793	1	48.3113	-1.11559	-0.157811	0.250773	0.345492	1	1478	57.1599	59.7518	97.3165	1433	58.9085	61.4042	98.4509	1314	55.8734
T66005192.1	KQ758779.1	complement(9412..10968)	1557	5.51431	5.02948	2.33041	3.9354e-10	1.69221e-09	4.59773e-06	2.3269	2.46042	1.29891	0.000674052	0.00142378	1	2.77313	2.62457	1.39208	0.000261502	0.000907858	1	5.51431	-2.04415	-1.0315	0.00312386	0.00569805	1	5.51431	-1.91631	-0.938331	0.0070502	0.012711	1	2.77313	1.06671	0.0931716	0.794923	0.849376	1	24	1.00328	1.04878	1.58024	25	1.11088	1.15794	1.71757	21	0.965216
T66005193.1	KQ758779.1	11612..11863	252	1.98539	2.48277	1.31195	0.0549091	0.0856822	1	0.732995	-1.80971	-0.855759	0.352748	0.422335	1	0.732995	-1.22648	-0.294526	0.725212	0.80462	1	1.98539	-4.49309	-2.16771	0.00919743	0.0155662	1	1.98539	-3.04507	-1.60648	0.0298019	0.0475584	1	0.602839	1.47553	0.561233	0.560084	0.651221	1	1	0.258286	0.269998	0.0658434	5	1.37273	1.43089	0.343513	2	0.567967
T66005194.1	KQ758779.1	complement(join(20528..20593,28503..28878,28923..29485))	1005	17.0224	22.3099	4.47961	0	0	0	12.2972	18.7872	4.23168	0	0	0	0.857717	1.17842	0.23686	0.604881	0.704779	1	17.0224	-1.18751	-0.247938	0.406238	0.47594	1	17.0224	-18.932	-4.24276	0	0	0	12.2972	-15.9426	-3.99482	0	0	0	7	0.453349	0.473906	0.460904	13	0.894939	0.932854	0.893134	11	0.783286
T66005195.3	LNGJ01002946.1	complement(416..568)	153	1.04276	1.56679	0.647807	0.492527	0.575682	1	6.62378	11.1663	3.48108	1.67095e-05	4.31133e-05	0.195217	1.00117	1.55998	0.64153	0.507494	0.615689	1	6.62378	7.12691	2.83328	2.98496e-05	7.10396e-05	0.348733	1.04276	-1.00436	-0.0062776	0.994192	0.997693	1	6.62378	-7.15799	-2.83955	6.62657e-05	0.00022844	0.774183	1	0.425412	0.444702	0.0658434	3	1.35658	1.41405	0.206108	0	0
T66005272.9	LNGJ01002979.1	complement(1962..2249)	288	19.8281	2.21236	1.14559	0.00581006	0.0110283	1	8.46689	1.07383	0.102771	0.810373	0.850713	1	8.7162	1.0112	0.0160685	0.970203	0.988776	1	19.8281	-2.06025	-1.04282	0.0119571	0.019829	1	19.8281	-2.18786	-1.12952	0.00673172	0.0121706	1	8.7162	-1.06194	-0.0867021	0.840117	0.88512	1	30	6.78	7.08744	1.9753	32	7.68729	8.01297	2.19848	44	10.9334
T66005440.1	LNGJ01003104.1	complement(4121..4369)	249	2396.72	-1.07876	-0.109379	0.565558	0.64337	1	2396.72	-76.5321	-6.25799	0	0	0	2396.72	-1.51067	-0.595188	0.00178046	0.00508459	1	2371.07	-70.9443	-6.14861	0	0	0	2371.07	-1.40037	-0.48581	0.0107605	0.0187104	1	1620.88	50.661	5.66281	0	0	0	8867	2317.81	2422.91	583.833	8640	2400.66	2502.37	593.591	8600	2471.68
T66005441.3	LNGJ01003104.1	4837..7251	2415	56.7183	-1.28129	-0.357599	0.0139677	0.0247175	1	56.7183	-2.88151	-1.52682	0	0	0	56.7183	-1.24289	-0.313698	0.0312605	0.0629466	1	47.3538	-2.24891	-1.16923	2.66454e-15	1.4372e-14	3.11298e-11	47.3538	1.0309	0.0439009	0.763462	0.809247	1	46.654	2.31839	1.21313	2.22045e-16	3.03055e-15	2.59415e-12	2081	56.0862	58.6294	137.02	2005	57.4398	59.8733	137.749	1911	56.6288
T66005457.1	KQ758780.1	4201..5376	1176	51.3097	1.14625	0.196918	0.253886	0.329433	1	41.978	-1.58246	-0.662172	0.000154017	0.000354767	1	41.978	-1.03015	-0.0428504	0.804836	0.866188	1	51.3097	-1.81389	-0.85909	8.45212e-07	2.39385e-06	0.00987461	51.3097	-1.1808	-0.239768	0.165498	0.221556	1	41.5881	1.53615	0.619321	0.000409971	0.0012086	1	724	40.0712	41.8882	47.6706	723	42.5351	44.3371	49.672	712	43.3278
T66005458.1	KQ758780.1	complement(5466..5942)	477	24.5022	1.27534	0.350884	0.085766	0.127449	1	78.3305	4.73497	2.24335	0	0	0	63.9369	3.48669	1.80186	0	0	0	78.3305	3.7127	1.89247	0	0	0	63.9369	2.73392	1.45097	8.91509e-14	4.81085e-13	1.04155e-09	78.3305	-1.35801	-0.441498	0.0183847	0.0367536	1	122	16.6472	17.4021	8.03289	120	17.4052	18.1426	8.24431	133	19.9539
T66005459.1	KQ758780.1	6255..8471	2217	12.8168	1.9086	0.932513	0.00107287	0.0022924	1	6.29125	-1.99738	-0.998106	0.000705904	0.00148703	1	6.29125	-3.03677	-1.60254	1.04721e-07	7.01122e-07	0.00122346	12.8168	-3.81219	-1.93062	3.61262e-11	1.47885e-10	4.22063e-07	12.8168	-5.79596	-2.53505	0	0	0	2.88466	-1.52038	-0.60443	0.0493689	0.0866031	1	134	3.93405	4.11244	8.82302	216	6.74069	7.02626	14.8398	254	8.19901
T66005460.1	KQ758780.1	complement(8659..9603)	945	46.5867	-1.11618	-0.158572	0.324335	0.40548	1	50.2372	1.17465	0.232233	0.147716	0.198113	1	57.2879	1.20397	0.267801	0.0950149	0.161146	1	50.2372	1.31112	0.390805	0.0149245	0.0243002	1	57.2879	1.34385	0.426374	0.00790759	0.0141066	1	57.2879	1.02496	0.0355684	0.824145	0.873887	1	652	44.9073	46.9436	42.9299	646	47.2952	49.2989	44.3819	628	47.5578
T66005461.1	KQ758780.1	9899..11008	1110	75.2344	1.1688	0.225025	0.113534	0.163251	1	66.7026	1.20551	0.269639	0.0582765	0.0866869	1	64.9733	1.05514	0.0774344	0.587524	0.690339	1	75.2344	1.03141	0.0446146	0.75318	0.801548	1	75.2344	-1.10772	-0.14759	0.299463	0.371523	1	66.7026	-1.14251	-0.192205	0.177226	0.258332	1	1022	59.9279	62.6453	67.292	1020	63.576	66.2695	70.0767	887	57.1866
T66005462.1	KQ758780.1	complement(11425..14544)	3120	12.5498	-1.00094	-0.0013586	0.993014	0.99814	1	13.6004	1.2621	0.335824	0.0300166	0.0476343	1	14.8765	1.24056	0.310991	0.0446751	0.0857184	1	13.6004	1.26329	0.337183	0.0290526	0.04504	1	14.8765	1.24173	0.31235	0.0433542	0.066901	1	14.8765	-1.01736	-0.0248327	0.872067	0.911466	1	576	12.0162	12.5611	37.9258	495	10.9766	11.4416	34.0078	533	12.2255
T66005463.1	KQ758780.1	15168..17855	2688	119.559	15.1669	3.92286	0	0	0	7.43681	-1.60978	-0.686868	0.0244505	0.0395152	1	7.43681	-4.08982	-2.03204	1.21396e-10	1.28351e-09	1.41827e-06	119.559	-24.4155	-4.60972	0	0	0	119.559	-62.03	-5.95489	0	0	0	4.24711	-2.5406	-1.34517	2.37442e-05	8.95427e-05	0.277403	200	4.84286	5.06245	13.1687	298	7.67014	7.99509	20.4734	368	9.79743
T66005464.1	KQ758780.1	19250..19483	234	1.75136	2.31542	1.21128	0.0964726	0.141399	1	0.682537	-1.59369	-0.672368	0.476452	0.545938	1	0.682537	-5.09381	-2.34874	0.0937984	0.159531	1	1.75136	-3.69006	-1.88365	0.0267299	0.0416825	1	1.75136	-11.7943	-3.56002	0.00789401	0.0140887	1	0.387056	-3.19624	-1.67638	0.25364	0.348785	1	3	0.834461	0.8723	0.19753	1	0.295665	0.308191	0.0687026	3	0.917485
T66005465.1	KQ758780.1	20600..22027	1428	161.429	1.96786	0.976625	1.25567e-07	4.27447e-07	0.001467	76.3307	-1.35811	-0.441604	0.017535	0.0291854	1	76.9986	-1.01563	-0.0223745	0.904003	0.94459	1	161.429	-2.67257	-1.41823	1.95399e-14	9.98622e-14	2.28285e-10	161.429	-1.99861	-0.998999	6.55034e-08	2.18901e-07	0.000765276	76.9986	1.33721	0.419229	0.0242195	0.0467697	1	1675	76.3462	79.8081	110.288	1597	77.3736	80.6516	109.718	1502	75.2723
T66005466.1	KQ758780.1	complement(22413..23876)	1464	43.8838	-1.9437	-0.958804	1.64407e-08	6.10156e-08	0.000192077	43.8838	-1.66952	-0.739433	1.32077e-05	3.45589e-05	0.154305	51.2805	1.14388	0.193942	0.248128	0.354994	1	24.2404	1.16423	0.21937	0.200787	0.25696	1	51.2805	2.22337	1.15275	1.09825e-11	5.10988e-11	1.28309e-07	51.2805	1.90974	0.933375	3.72281e-08	2.13204e-07	0.000434936	1105	49.1272	51.3549	72.757	836	39.5077	41.1814	57.4354	880	43.0165
T66005467.1	KQ758780.1	25047..26186	1140	17.2602	1.09785	0.134678	0.567442	0.645137	1	15.3297	1.13934	0.188196	0.425198	0.496044	1	14.669	-1.50513	-0.589884	0.0140376	0.0312621	1	17.2602	1.03779	0.053518	0.819908	0.859718	1	17.2602	-1.6524	-0.724562	0.00245693	0.00479278	1	15.3297	-1.71485	-0.77808	0.00117072	0.00311916	1	221	12.6179	13.1901	14.5514	240	14.5654	15.1825	16.4886	268	16.8238
T66005468.1	KQ758780.1	complement(26719..29283)	2565	103.326	-1.81218	-0.857726	4.04915e-09	1.59388e-08	4.73062e-05	103.326	-1.95278	-0.965529	3.81695e-11	1.76119e-10	4.45934e-07	103.326	-1.59878	-0.676973	3.45223e-06	1.76432e-05	0.0403324	61.1886	-1.07759	-0.107803	0.461721	0.530412	1	66.0435	1.13348	0.180753	0.216522	0.280291	1	66.0435	1.22142	0.288556	0.0488617	0.0858601	1	4440	112.667	117.776	292.345	3699	99.773	104	254.131	3496	97.5389
T66005469.1	KQ758780.1	join(41214..41416,41739..41760)	225	127.429	1.67136	0.741025	0.000203967	0.000484202	1	136.198	2.06871	1.04873	1.39928e-07	4.54991e-07	0.00163478	137.901	1.88508	0.914624	4.61305e-06	2.28462e-05	0.0538942	136.198	1.23774	0.307706	0.116166	0.157244	1	137.901	1.12787	0.173599	0.376544	0.450134	1	137.901	-1.09741	-0.134107	0.493764	0.591292	1	249	72.0307	75.2969	16.395	233	71.6456	74.6809	16.0077	223	70.9277
T66005470.1	KQ758780.1	complement(join(43253..43669,45413..46720))	1725	23.9175	1.20908	0.273908	0.0927597	0.13647	1	25.9519	1.52579	0.609552	0.000177479	0.000404742	1	31.0011	1.63938	0.713152	1.13031e-05	5.16844e-05	0.132054	25.9519	1.26194	0.335644	0.0377102	0.0570684	1	31.0011	1.35589	0.439244	0.0064868	0.0117606	1	31.0011	1.07445	0.103599	0.519925	0.614806	1	513	19.3566	20.2343	33.7777	493	19.7731	20.6108	33.8704	393	16.3041
T66005471.1	KQ758780.1	48066..49433	1368	19.3284	1.91816	0.939723	2.48655e-05	6.56208e-05	0.290503	16.3408	1.88321	0.913193	4.39687e-05	0.000108144	0.513686	9.4231	-1.05487	-0.0770612	0.735605	0.812141	1	19.3284	-1.01856	-0.0265297	0.903678	0.928399	1	19.3284	-2.0234	-1.01678	5.65e-06	1.56123e-05	0.0660089	16.3408	-1.98654	-0.990255	1.04116e-05	4.18865e-05	0.121638	193	9.18273	9.59912	12.7078	215	10.8735	11.3341	14.7711	157	8.2131
T66005472.1	KQ758780.1	50643..51458	816	104.488	1.36539	0.449309	0.00243198	0.00490383	1	71.6656	-1.33736	-0.419392	0.00523299	0.00964154	1	71.6656	-1.41186	-0.4976	0.000944436	0.00287115	1	104.488	-1.82602	-0.868701	5.97567e-09	2.03006e-08	6.98138e-05	104.488	-1.92774	-0.946909	2.47306e-10	1.03115e-09	2.88927e-06	51.8716	-1.05571	-0.0782077	0.605922	0.693474	1	901	71.868	75.1268	59.3249	782	66.3029	69.1119	53.7255	876	76.8259
T66005473.1	KQ758780.1	complement(58719..60755)	2037	43.6616	-1.09485	-0.130735	0.327353	0.408424	1	43.6616	-1.20575	-0.269929	0.0439444	0.0673403	1	43.6616	-1.13683	-0.185018	0.167006	0.256796	1	42.6275	-1.10129	-0.139194	0.29899	0.365196	1	42.6275	-1.03834	-0.0542828	0.685237	0.739072	1	39.1828	1.06062	0.0849112	0.527622	0.621711	1	1317	42.0819	43.9901	86.7158	1338	45.4445	47.3698	91.9241	1237	43.4583
T66005474.1	KQ758780.1	complement(62051..63094)	1044	19.1218	-1.13721	-0.1855	0.339393	0.421195	1	22.7073	1.29409	0.371939	0.053557	0.0802805	1	28.3634	1.45259	0.538624	0.0050753	0.0129211	1	22.7073	1.47165	0.557439	0.00387846	0.0069529	1	28.3634	1.6519	0.724125	0.000169661	0.000389881	1	28.3634	1.12248	0.166685	0.382984	0.485503	1	288	17.9553	18.7695	18.9629	303	20.0797	20.9304	20.8169	282	19.3305
T66005475.1	KQ758780.1	66959..68503	1545	70.2827	1.09767	0.13445	0.198052	0.265349	1	64.5208	1.17263	0.229752	0.0280382	0.0447867	1	62.6371	1.02303	0.0328436	0.754346	0.827203	1	70.2827	1.06829	0.095302	0.360443	0.428956	1	70.2827	-1.07297	-0.101606	0.33129	0.403888	1	64.5208	-1.14624	-0.196908	0.0600481	0.10267	1	1404	59.1479	61.83	92.4441	1301	58.2592	60.7275	89.3821	1346	62.3462
T66005476.4	KQ758780.1	73645..75855	2211	21.2209	1.39949	0.484906	0.00516403	0.00988229	1	21.2121	1.62941	0.704352	4.8245e-05	0.00011814	0.563646	22.8911	1.57999	0.659916	0.000142174	0.000524808	1	21.2209	1.16429	0.219445	0.201587	0.257809	1	22.8911	1.12897	0.17501	0.308879	0.38118	1	22.8911	-1.03128	-0.0444352	0.79604	0.850026	1	491	14.4542	15.1096	32.3291	490	15.3329	15.9825	33.6643	392	12.6879
T66005477.1	KQ758780.1	78163..79230	1068	43.1038	6.00917	2.58717	7.9925e-13	4.40247e-12	9.33763e-09	6.80438	-8.54502	-3.09508	9.92872e-13	5.17614e-12	1.15997e-08	6.80438	-1.13278	-0.179866	0.627593	0.724451	1	43.1038	-51.3485	-5.68225	0	0	0	43.1038	-6.80706	-2.76703	2.58682e-14	1.44395e-13	3.02218e-10	6.14223	7.54341	2.91522	2.20564e-11	1.91302e-10	2.57684e-07	126	7.67892	8.02712	8.29627	89	5.76547	6.00973	6.11453	104	6.96876
T66005478.1	KQ758780.1	complement(79362..80645)	1284	23.9185	1.24325	0.314111	0.401205	0.485075	1	18.3223	-18.6108	-4.21807	0	0	0	18.3223	-1.74118	-0.800064	0.033917	0.0674816	1	23.9185	-23.1378	-4.53218	0	0	0	23.9185	-2.16471	-1.11418	0.00308538	0.00591897	1	10.7728	10.6886	3.418	7.77156e-16	1.00883e-14	9.07951e-12	465	23.5716	24.6404	30.6172	262	14.1173	14.7154	18.0001	310	17.2779
T66005479.1	KQ758780.1	complement(82174..84297)	2124	144.132	-1.1844	-0.244152	0.0521583	0.0818049	1	144.132	-1.05376	-0.0755441	0.547975	0.614276	1	144.132	-1.56228	-0.643653	3.31364e-07	2.02793e-06	0.00387132	130.215	1.12397	0.168608	0.18016	0.232936	1	130.215	-1.31905	-0.399501	0.00154127	0.00310192	1	125.726	-1.48258	-0.568109	6.69692e-06	2.78039e-05	0.0782401	4857	148.838	155.587	319.801	4305	140.228	146.169	295.765	4254	143.33
T66005480.1	KQ758780.1	86707..88536	1830	23.6933	1.61153	0.688427	0.000606005	0.00134395	1	13.7855	1.08271	0.114649	0.571522	0.637028	1	15.6466	1.11002	0.150585	0.457333	0.57304	1	23.6933	-1.48842	-0.573778	0.00424172	0.00756234	1	23.6933	-1.4518	-0.537843	0.00734439	0.0132109	1	15.6466	1.02522	0.0359359	0.859135	0.901255	1	426	15.1516	15.8387	28.0493	358	13.5347	14.1081	24.5955	324	12.6703
T66005481.1	KQ758780.1	complement(88834..90585)	1752	26.4448	1.55583	0.637685	3.25339e-05	8.47855e-05	0.380093	36.2141	2.48082	1.31082	0	0	0	34.8958	2.14876	1.10351	5.37459e-13	8.01933e-12	6.27913e-09	36.2141	1.59453	0.673133	7.45421e-06	1.90355e-05	0.0870875	34.8958	1.3811	0.465822	0.00199061	0.00393641	1	36.2141	-1.15453	-0.207311	0.166078	0.2444	1	438	16.272	17.0098	28.8394	415	16.3882	17.0825	28.5116	367	14.9908
T66005482.1	KQ758780.1	91488..95333	3846	72.5722	-1.36281	-0.446584	0.00107806	0.00230214	1	146.817	2.20253	1.13916	1.11022e-16	7.51927e-16	1.29707e-12	90.7449	1.22512	0.292919	0.031698	0.0637177	1	146.817	3.00163	1.58575	0	0	0	90.7449	1.6696	0.739502	6.07026e-08	2.03614e-07	0.000709188	146.817	-1.79781	-0.846244	4.93852e-10	3.66096e-09	5.76968e-06	4093	69.2681	72.409	269.497	4124	74.1866	77.3296	283.33	3991	74.2619
T66005483.1	KQ758780.1	95990..98419	2430	9.92009	-1.11117	-0.152074	0.43304	0.517671	1	9.92009	-1.17857	-0.237036	0.224246	0.285296	1	13.0897	1.29637	0.374479	0.0522616	0.0980868	1	9.51795	-1.06066	-0.084962	0.663388	0.720964	1	13.0897	1.44048	0.526553	0.00639493	0.0116048	1	13.0897	1.52786	0.611515	0.00163672	0.00421556	1	308	8.24983	8.62392	20.2798	349	9.93654	10.3575	23.9772	393	11.5739
T66005484.1	KQ758780.1	101170..102339	1170	31.923	-2.79335	-1.482	1.06581e-14	6.77839e-14	1.24519e-10	31.923	-2.06304	-1.04477	3.99969e-08	1.3772e-07	0.000467284	31.923	-1.03673	-0.0520393	0.780445	0.846799	1	14.2467	1.354	0.437223	0.0253538	0.0397168	1	31.4834	2.69439	1.42996	9.65894e-14	5.20025e-13	1.12845e-09	31.4834	1.98995	0.992735	1.921e-07	1.00282e-06	0.0022443	597	33.2116	34.7175	39.3085	519	30.69	31.9903	35.6567	521	31.8673
T66005485.1	KQ758780.1	102493..102684	192	0.590471	-1.71111	-0.774933	0.47157	0.55549	1	0.826336	1.44871	0.534768	0.555989	0.621352	1	1.04231	1.67029	0.7401	0.405807	0.522084	1	0.826336	2.4789	1.3097	0.201917	0.258152	1	1.04231	2.85805	1.51503	0.133798	0.183513	1	1.04231	1.15295	0.205332	0.804388	0.857608	1	2	0.678	0.708744	0.131687	2	0.720684	0.751216	0.137405	1	0.372728
T66005486.1	KQ758780.1	107700..109325	1626	15.773	7.3013	2.86815	0	0	0	26.923	14.4446	3.85246	0	0	0	19.7796	9.53797	3.25368	0	0	0	26.923	1.97836	0.984302	5.30065e-07	1.52531e-06	0.00619275	19.7796	1.30634	0.385528	0.0511957	0.0776576	1	26.923	-1.51443	-0.598774	0.0022199	0.00553694	1	48	1.92142	2.00854	3.16048	43	1.82963	1.90715	2.95421	53	2.33265
T66005487.1	KQ758780.1	complement(109581..111338)	1758	0.491239	5.5941	2.48391	0.000707476	0.00155424	1	0.447461	5.85967	2.55082	0.000533346	0.00114626	1	0.341868	4.10803	2.03845	0.00689498	0.0168735	1	0.491239	1.04747	0.066913	0.897607	0.923454	1	0.491239	-1.36175	-0.445461	0.413817	0.488099	1	0.447461	-1.4264	-0.512374	0.350871	0.451805	1	3	0.111072	0.116108	0.19753	0	0	0	0	3	0.122123
T66005488.1	KQ758780.1	112968..113360	393	75.8048	-1.92487	-0.944762	3.33289e-07	1.08705e-06	0.00389382	75.8048	-1.24881	-0.320559	0.0799429	0.11488	1	82.8361	1.07137	0.0994506	0.58415	0.687827	1	55.8496	1.54136	0.624203	0.000816056	0.00162225	1	82.8361	2.06224	1.04421	1.69795e-08	6.05345e-08	0.000198372	82.8361	1.33794	0.420009	0.0217889	0.0425401	1	455	75.3563	78.7733	29.9587	420	73.9389	77.0714	28.8551	429	78.1193
T66005489.1	KQ758780.1	complement(113598..114260)	663	46.5702	-1.66745	-0.737644	4.18989e-05	0.000107939	0.489504	60.8969	1.42192	0.507835	0.00402499	0.00757229	1	46.8112	-1.01475	-0.0211234	0.905581	0.945901	1	60.8969	2.37097	1.24548	3.40217e-12	1.50673e-11	3.97475e-08	46.8112	1.64321	0.71652	7.16341e-05	0.000171742	0.836901	60.8969	-1.44289	-0.528959	0.00279832	0.00680391	1	480	47.1225	49.2593	31.6048	428	44.6628	46.555	29.4047	444	47.9251
T66005490.1	KQ758780.1	114912..115592	681	25.4406	-1.15901	-0.212897	0.340888	0.422871	1	25.4406	-2.16919	-1.11715	1.30409e-06	3.84062e-06	0.0152357	26.5527	1.02372	0.0338241	0.879641	0.925675	1	23.4293	-1.87158	-0.904256	9.26244e-05	0.000208785	1	26.5527	1.18651	0.246721	0.270382	0.340103	1	26.5527	2.22064	1.15098	6.3879e-07	3.10569e-06	0.00746298	240	22.9385	23.9786	15.8024	271	27.532	28.6985	18.6184	246	25.8513
T66005491.1	KQ758780.1	118053..119300	1248	36.1941	1373.48	10.4236	1.9984e-15	1.348e-14	2.33473e-11	0.877949	38.068	5.25051	7.7092e-05	0.000184298	0.900666	0.339204	13.5659	3.76191	0.00557657	0.014017	1	36.1941	-36.0797	-5.17312	0	0	0	36.1941	-101.246	-6.66172	0	0	0	0.877949	-2.80616	-1.4886	0.0144427	0.0297539	1	1	0.0521538	0.0545187	0.0658434	0	0	0	0	0	0
T66005492.1	KQ758780.1	complement(119448..121487)	2040	24.1881	18.9507	4.24418	0	0	0	1.2102	-2.1971	-1.1356	0.0114271	0.0197606	1	1.2102	-1.26767	-0.342182	0.424108	0.540298	1	24.1881	-41.6367	-5.37978	0	0	0	24.1881	-24.0233	-4.58636	0	0	0	0.976131	1.73318	0.793421	0.0823308	0.134779	1	34	1.0848	1.13399	2.23868	43	1.45833	1.52011	2.95421	31	1.08749
T66005493.1	KQ758780.1	complement(122882..124273)	1392	91.7627	-1.22794	-0.296242	0.0153672	0.026945	1	91.7627	-1.19299	-0.254585	0.037546	0.0583467	1	91.7627	-1.33421	-0.415984	0.000696833	0.00218377	1	79.8589	1.0293	0.0416568	0.734076	0.78429	1	79.8589	-1.08654	-0.119742	0.329882	0.402382	1	70.6323	-1.11837	-0.161399	0.189714	0.274107	1	1791	83.7447	87.542	117.926	2054	102.089	106.414	141.115	1740	89.4548
T66005494.1	KQ758780.1	complement(127448..128272)	825	47.6733	1.24169	0.312303	0.0623773	0.0961765	1	36.7058	1.11249	0.153789	0.361498	0.431441	1	57.2582	1.56195	0.643351	0.000120234	0.000449788	1	47.6733	-1.11614	-0.158514	0.34348	0.411409	1	57.2582	1.25793	0.331048	0.0462311	0.0709841	1	57.2582	1.40402	0.489563	0.00338148	0.00805748	1	448	35.3447	36.9474	29.4978	416	34.8863	36.3643	28.5803	433	37.5602
T66005495.1	KQ758780.1	131319..133859	2541	2.05866	1.95848	0.969731	0.00154886	0.00322613	1	10.4751	11.5831	3.53395	0	0	0	2.60589	2.593	1.37462	6.34914e-06	3.05885e-05	0.074177	10.4751	5.91436	2.56422	0	0	0	2.60589	1.32399	0.404893	0.159184	0.21401	1	10.4751	-4.46707	-2.15933	3.77476e-15	4.62269e-14	4.41005e-11	40	1.0246	1.07106	2.63374	31	0.84406	0.879819	2.12978	38	1.07022
T66005496.6	KQ758780.1	134507..134755	249	18.7439	1.47092	0.556718	0.131092	0.185507	1	11.9491	-1.01095	-0.0157161	0.966838	0.97881	1	11.9491	-1.12803	-0.173807	0.648365	0.7426	1	18.7439	-1.48703	-0.572434	0.121999	0.164416	1	18.7439	-1.65924	-0.730525	0.0503759	0.0765731	1	10.8534	-1.11581	-0.158091	0.679388	0.755285	1	41	10.7173	11.2033	2.69958	47	13.0591	13.6124	3.22902	42	12.071
T66005497.1	KQ758780.1	complement(139840..141264)	1425	54.2632	-1.27846	-0.354403	0.0207565	0.0355153	1	54.2632	-4.18864	-2.06648	0	0	0	54.2632	-1.34698	-0.429729	0.00520063	0.0131855	1	45.3439	-3.27632	-1.71208	0	0	0	45.3439	-1.0536	-0.075326	0.625113	0.684782	1	41.1029	3.10965	1.63675	0	0	0	1161	53.0296	55.4342	76.4442	1066	51.7557	53.9484	73.237	1155	58.0044
T66005498.1	KQ758780.1	complement(145365..145658)	294	14.7336	7.36017	2.87974	1.26973e-07	4.32108e-07	0.00148343	2.67232	1.53696	0.620077	0.29099	0.35797	1	6.10632	3.18079	1.66938	0.00294374	0.00793534	1	14.7336	-4.78879	-2.25966	1.38783e-05	3.43589e-05	0.16214	14.7336	-2.31395	-1.21036	0.0136275	0.0232051	1	6.10632	2.06953	1.04931	0.0507265	0.0886929	1	5	1.10694	1.15713	0.329217	12	2.8239	2.94354	0.824431	7	1.7039
T66005499.1	KQ758780.1	join(147629..147742,148081..149025)	1059	26.0093	1.41683	0.50267	0.0105087	0.0190909	1	27.4284	1.74097	0.799894	4.53323e-05	0.000111381	0.529617	21.0191	1.19712	0.259574	0.190025	0.285612	1	27.4284	1.22878	0.297224	0.125144	0.168203	1	26.0093	-1.18353	-0.243096	0.214366	0.277891	1	27.4284	-1.4543	-0.54032	0.00570078	0.0129024	1	310	19.0531	19.9171	20.4115	245	16.0061	16.6842	16.8321	241	16.286
T66005500.1	KQ758780.1	complement(149902..150735)	834	20.1443	-1.06008	-0.084176	0.713232	0.774485	1	27.5009	1.50362	0.588438	0.00961681	0.0168673	1	19.9089	-1.25551	-0.328274	0.155844	0.242183	1	27.5009	1.59396	0.672614	0.00306727	0.00560445	1	20.1443	-1.18435	-0.244098	0.291108	0.362389	1	27.5009	-1.88781	-0.916712	6.46512e-05	0.000223203	0.75532	255	19.901	20.8034	16.7901	267	22.1494	23.0877	18.3436	206	17.6764
T66005501.1	KQ758780.1	complement(152716..157206)	4491	23.9303	-1.14644	-0.197166	0.156077	0.216459	1	30.717	1.39693	0.482262	0.000498136	0.00107376	1	24.3531	-1.0034	-0.00489941	0.971888	0.989225	1	30.717	1.6015	0.679427	9.51022e-07	2.68053e-06	0.0111108	24.3531	1.14256	0.192266	0.167007	0.223243	1	30.717	-1.40168	-0.487161	0.000441566	0.00129391	1	1619	23.4641	24.5281	106.6	1572	24.2173	25.2433	108.001	1513	24.1096
T66005502.1	KQ758780.1	174034..177744	3711	27.0908	1.28469	0.361417	0.0061167	0.0115746	1	32.9219	1.81794	0.862306	5.43566e-11	2.48163e-10	6.35049e-07	26.0174	1.29216	0.369782	0.00512286	0.0130279	1	32.9219	1.41509	0.500889	0.000128342	0.00028398	1	27.0908	1.00582	0.00836546	0.949245	0.964351	1	32.9219	-1.4069	-0.492524	0.000171363	0.000542851	1	966	16.9429	17.7111	63.6047	1158	21.5891	22.5037	79.5576	1071	20.6534
T66005503.1	KQ758780.1	complement(178141..180216)	2076	61.2184	11.5287	3.52716	0	0	0	5.01392	-4.71474	-2.23718	7.44682e-08	2.48931e-07	0.000870012	5.01392	-8.90665	-3.15488	7.9603e-13	1.16396e-11	9.30002e-09	61.2184	-54.3548	-5.76433	0	0	0	61.2184	-102.682	-6.68204	0	0	0	0.975477	-1.88911	-0.917706	0.0463812	0.0822014	1	59	1.8498	1.93368	3.88476	190	6.33202	6.60028	13.0535	199	6.85992
T66005504.1	KQ758780.1	180771..181268	498	20.8678	1.14492	0.19525	0.523383	0.604218	1	17.094	-1.73964	-0.798787	0.0112609	0.0194992	1	17.094	-1.33592	-0.417837	0.179975	0.272588	1	20.8678	-1.99175	-0.994037	0.00152002	0.00290218	1	20.8678	-1.52953	-0.613087	0.0479152	0.0733002	1	13.0385	1.3022	0.38095	0.232426	0.32423	1	128	16.7294	17.488	8.42796	107	14.8652	15.495	7.35118	137	19.6872
T66005505.1	KQ758780.1	complement(181431..183293)	1863	37.1507	1.19013	0.251117	0.100745	0.147144	1	29.2348	-2.4167	-1.27304	7.77156e-16	5.04417e-15	9.07951e-12	29.2348	-3.88569	-1.95817	0	0	0	37.1507	-2.87618	-1.52415	0	0	0	37.1507	-4.62447	-2.20929	0	0	0	11.1155	-1.60785	-0.685136	3.89207e-05	0.000140299	0.454711	746	26.0631	27.245	49.1192	882	32.7546	34.1422	60.5957	752	28.8867
T66005506.1	KQ758780.1	complement(183939..185687)	1749	28.179	-1.28034	-0.356524	0.0368073	0.0597581	1	28.179	-2.91903	-1.54549	0	0	0	28.179	-1.4158	-0.501623	0.00348294	0.00919366	1	23.492	-2.27989	-1.18897	1.6406e-11	6.89465e-11	1.91671e-07	23.492	-1.10581	-0.145098	0.399529	0.473926	1	20.3302	2.06175	1.04387	4.03661e-09	2.6674e-08	4.71597e-05	714	26.5711	27.7759	47.0122	702	27.7692	28.9457	48.2292	738	30.1967
T66005507.1	KQ758780.1	186340..187593	1254	31.3462	-1.213	-0.278583	0.0640598	0.0984492	1	31.3462	-1.24271	-0.313492	0.0381091	0.0591488	1	47.2052	1.47459	0.56031	0.000166759	0.000607498	1	27.6361	-1.02449	-0.0349092	0.817982	0.858162	1	47.2052	1.78868	0.838893	1.94368e-08	6.88329e-08	0.00022708	47.2052	1.83249	0.873802	5.82065e-09	3.7529e-08	6.80026e-05	599	31.0907	32.5005	39.4402	571	31.5032	32.8379	39.2292	551	31.4447
T66005508.1	KQ758780.1	complement(188223..188834)	612	42.6155	1.72492	0.786527	0.00173209	0.00357654	1	38.6553	1.82279	0.866148	0.000568609	0.0012149	1	23.0929	-1.88774	-0.916659	0.00044203	0.00144981	1	42.6155	1.05674	0.0796206	0.748396	0.797183	1	42.6155	-3.25619	-1.70319	3.99564e-11	1.779e-10	4.6681e-07	38.6553	-3.44095	-1.78281	4.98412e-12	4.62506e-11	5.82295e-08	193	20.5261	21.4569	12.7078	213	24.0793	25.0995	14.6337	211	24.6732
T66005509.1	KQ758780.1	complement(190713..192659)	1947	42.1472	-1.64695	-0.719798	5.26652e-06	1.51139e-05	0.0615287	42.1472	-1.19723	-0.2597	0.0993204	0.139366	1	42.1472	-1.11113	-0.152024	0.334263	0.447946	1	32.3372	1.37563	0.460097	0.00370755	0.0066721	1	38.7712	1.48223	0.567773	0.000338411	0.000747806	1	38.7712	1.07749	0.107676	0.495365	0.59265	1	1305	43.626	45.6042	85.9256	1200	42.6414	44.4479	82.4431	1093	40.1743
T66005510.1	KQ758780.1	195698..196012	315	42.3597	10.5116	3.3939	5.81757e-14	3.50886e-13	6.79667e-10	14.3988	4.10532	2.03749	9.07982e-06	2.42967e-05	0.10608	5.10713	1.31367	0.393608	0.414822	0.531341	1	42.3597	-2.56047	-1.35641	0.00117535	0.00227948	1	42.3597	-8.00164	-3.0003	1.3767e-11	6.36233e-11	1.6084e-07	14.3988	-3.12507	-1.64389	0.000269516	0.00082213	1	10	2.06629	2.15998	0.658434	22	4.83201	5.03673	1.51146	20	4.54374
T66005511.1	KQ758780.1	196363..197352	990	98.917	1.53879	0.6218	0.000163997	0.000394234	1	183.28	3.32575	1.73368	0	0	0	175.848	2.87584	1.52398	0	0	0	183.28	2.16127	1.11188	9.88454e-12	4.23318e-11	1.15481e-07	175.848	1.86889	0.902184	3.40062e-08	1.17369e-07	0.000397294	183.28	-1.15645	-0.209697	0.197585	0.283551	1	1047	68.8355	71.9568	68.938	801	55.9775	58.349	55.0308	758	54.7933
T66005512.1	KQ758780.1	complement(198213..199796)	1584	118.318	2.66289	1.41299	1.54321e-14	9.67758e-14	1.80293e-10	111.785	2.91234	1.54218	0	0	0	150.096	3.51015	1.81153	0	0	0	118.318	1.09367	0.129183	0.479398	0.548024	1	150.096	1.31817	0.39854	0.0290135	0.0464081	1	150.096	1.20527	0.269357	0.140106	0.212055	1	856	35.1738	36.7688	56.362	1189	51.9329	54.1331	81.6874	849	38.3571
T66005513.1	KQ758780.1	200207..201274	1068	33.3773	-1.14429	-0.194452	0.262881	0.339739	1	34.2879	1.11889	0.162072	0.349438	0.419075	1	33.3773	-1.0894	-0.123534	0.477966	0.589722	1	34.2879	1.28034	0.356524	0.0398412	0.0600212	1	31.2686	1.05038	0.0709182	0.684166	0.738121	1	34.2879	-1.21892	-0.285606	0.100466	0.159585	1	542	33.0315	34.5293	35.6871	530	34.3337	35.7883	36.4124	489	32.7666
T66005514.1	KQ758780.1	201870..203108	1239	21.7365	1.51298	0.597393	0.000262511	0.000612893	1	51.5628	4.17549	2.06194	0	0	0	45.8747	3.34484	1.74194	0	0	0	51.5628	2.75978	1.46455	0	0	0	45.8747	2.21076	1.14454	3.86802e-13	1.99779e-12	4.519e-09	51.5628	-1.24834	-0.320006	0.0381298	0.0693664	1	277	14.5516	15.2114	18.2386	246	13.7366	14.3186	16.9008	206	11.8984
T66005515.1	KQ758780.1	complement(203365..205242)	1878	53.6933	1.0934	0.128826	0.271167	0.348442	1	62.273	1.47543	0.561136	1.53895e-06	4.49939e-06	0.0179796	53.7629	1.14563	0.196147	0.0944414	0.160433	1	62.273	1.34939	0.43231	0.000204006	0.000439904	1	53.7629	1.04777	0.0673212	0.564792	0.629564	1	62.273	-1.28787	-0.364989	0.00174818	0.00447111	1	1374	47.6203	49.7796	90.4688	1244	45.829	47.7706	85.4661	1161	44.2415
T66005516.1	KQ758780.1	206746..210498	3753	12.0961	1.12839	0.174267	0.244274	0.318439	1	24.804	2.69358	1.42953	0	0	0	15.4836	1.51154	0.596015	6.4706e-05	0.000254618	0.75596	24.804	2.3871	1.25526	0	0	0	15.4836	1.33955	0.421749	0.00449507	0.00837842	1	24.804	-1.78202	-0.833511	1.3004e-08	7.94178e-08	0.000151926	563	9.76406	10.2068	37.0698	545	10.0469	10.4726	37.4429	538	10.2588
T66005517.1	KQ758780.1	212368..212832	465	28.351	1.0244	0.0347796	0.88232	0.916078	1	31.6185	1.32487	0.405855	0.0828621	0.118681	1	29.5581	1.11744	0.160199	0.496196	0.606895	1	31.6185	1.29332	0.371076	0.111605	0.151897	1	29.5581	1.09082	0.125419	0.592982	0.655298	1	31.6185	-1.18563	-0.245656	0.293186	0.391596	1	179	25.0554	26.1915	11.786	178	26.484	27.606	12.2291	170	26.1631
T66005518.1	KQ758780.1	complement(213377..214168)	792	174.86	6.17303	2.62598	0	0	0	26.4753	1.02132	0.0304411	0.874924	0.90635	1	100.237	3.7034	1.88885	0	0	0	174.86	-6.04414	-2.59554	0	0	0	174.86	-1.66686	-0.737129	6.06818e-05	0.00014684	0.708945	100.237	3.62608	1.85841	0	0	0	303	24.9011	26.0302	19.9506	288	25.1584	26.2243	19.7864	325	29.3665
T66005519.1	KQ758780.1	217105..217467	363	154.128	2.47751	1.30889	6.32827e-15	4.09829e-14	7.39332e-11	207.193	3.87924	1.95578	0	0	0	108.589	1.8259	0.868607	2.88315e-07	1.78316e-06	0.00336839	207.193	1.56578	0.646883	7.15036e-05	0.000163511	0.835377	154.128	-1.35687	-0.440286	0.00764881	0.0137015	1	207.193	-2.12457	-1.08717	3.73421e-11	3.15223e-10	4.36268e-07	291	52.178	54.544	19.1604	348	66.3267	69.1367	23.9085	284	55.9893
T66005520.2	KQ758780.1	219306..221204	1899	25.3919	-6.22066	-2.63707	0	0	0	25.3919	-1.27232	-0.347466	0.0835219	0.119539	1	25.3919	-1.44361	-0.529678	0.00850468	0.020261	1	18.3272	4.88921	2.2896	0	0	0	17.9878	4.30911	2.10739	0	0	0	18.3272	-1.13462	-0.182212	0.367348	0.469349	1	733	25.1235	26.2627	48.2632	731	26.6323	27.7606	50.2216	648	24.4199
T66005521.1	KQ758780.1	complement(221363..222874)	1512	97.9196	1.14057	0.189752	0.0919046	0.135349	1	197.677	2.67391	1.41895	0	0	0	194.83	2.3743	1.2475	0	0	0	197.677	2.34437	1.2292	0	0	0	194.83	2.08169	1.05775	0	0	0	197.677	-1.12619	-0.171447	0.122077	0.188479	1	1912	82.307	86.0392	125.893	1684	77.056	80.3205	115.695	1728	81.7872
T66005522.1	KQ758780.1	complement(225046..230967)	5922	48.8148	-1.06972	-0.0972361	0.471069	0.555068	1	52.3644	1.16811	0.224176	0.0964438	0.135688	1	51.439	1.03297	0.046801	0.72872	0.807145	1	52.3644	1.24955	0.321412	0.0171514	0.027612	1	51.439	1.10499	0.144037	0.285772	0.356581	1	52.3644	-1.13082	-0.177375	0.188493	0.272646	1	4538	49.8766	52.1382	298.797	4281	50.0141	52.133	294.116	3839	46.392
T66005523.1	KQ758780.1	complement(231578..234229)	2652	53.334	1.59556	0.67406	1.30981e-05	3.5871e-05	0.153026	46.1675	1.60306	0.68083	1.09119e-05	2.89669e-05	0.127483	58.4883	1.82698	0.86946	1.89316e-08	1.43119e-07	0.000221178	53.334	1.0047	0.00676975	0.964942	0.975745	1	58.4883	1.14504	0.1954	0.204185	0.266179	1	58.4883	1.13968	0.188631	0.220721	0.31046	1	1360	33.3785	34.892	89.547	1159	30.2361	31.5171	79.6263	1125	30.358
T66005524.1	KQ758780.1	join(235903..236476,236609..236787)	753	13.076	2.62268	1.39104	0.00197157	0.00402197	1	4.67119	-14.0393	-3.8114	1.45218e-09	5.78051e-09	1.69658e-05	4.67119	-3.23045	-1.69173	0.000618208	0.00196104	1	13.076	-36.8205	-5.20244	1.11022e-16	6.41163e-16	1.29707e-12	13.076	-8.47242	-3.08277	2.1137e-10	8.87967e-10	2.46944e-06	1.47603	4.34592	2.11966	0.00123278	0.00326589	1	54	4.66766	4.87932	3.55554	50	4.594	4.78863	3.43513	50	4.75191
T66005525.1	KQ758780.1	complement(join(236886..239627,239780..239833))	2796	17.7113	1.26121	0.334811	0.0382803	0.0619032	1	76.1931	6.31114	2.6579	0	0	0	20.7689	1.54861	0.630973	9.28254e-05	0.000354173	1	76.1931	5.00402	2.32309	0	0	0	20.7689	1.22787	0.296162	0.0647887	0.0960445	1	76.1931	-4.07536	-2.02693	0	0	0	576	13.4087	14.0167	37.9258	504	12.4712	12.9996	34.6261	528	13.5142
T66005526.1	KQ758780.1	240408..242408	2001	10.0556	1.29508	0.373039	0.10035	0.146604	1	7.90532	1.18744	0.247854	0.277535	0.344062	1	11.5734	1.56295	0.644276	0.00450348	0.0116223	1	10.0556	-1.09065	-0.125185	0.579999	0.643813	1	11.5734	1.20684	0.271237	0.227524	0.29291	1	11.5734	1.31624	0.396423	0.0794216	0.130909	1	214	6.96093	7.27658	14.0905	213	7.36459	7.6766	14.6337	208	7.43892
T66005527.1	KQ758780.1	complement(join(242526..242547,243060..243748))	711	50.2076	1.18237	0.241683	0.167114	0.229207	1	39.7746	1.04925	0.0693524	0.693524	0.747422	1	39.8221	-1.01978	-0.028253	0.87277	0.920767	1	50.2076	-1.12688	-0.172331	0.324645	0.392307	1	50.2076	-1.20575	-0.269936	0.123819	0.171477	1	39.8221	-1.07	-0.0976054	0.580154	0.669492	1	434	39.7302	41.5318	28.576	428	41.6476	43.4121	29.4047	377	37.9459
T66005528.1	KQ758780.1	245070..247091	2022	19.3028	-2.73079	-1.44932	1.15763e-09	4.79426e-09	1.35246e-05	19.3028	-1.34914	-0.432044	0.0663	0.0972117	1	19.3028	-1.11305	-0.154524	0.510258	0.618525	1	13.1506	2.02409	1.01727	2.11421e-05	5.12455e-05	0.247003	17.5983	2.45342	1.29479	5.77521e-08	1.94219e-07	0.000674717	17.5983	1.21211	0.27752	0.239182	0.332015	1	615	19.7968	20.6945	40.4937	577	19.7429	20.5793	39.6414	519	18.3688
T66005529.1	KQ758780.1	251054..252019	966	74.9002	-1.663	-0.733788	9.06809e-06	2.5333e-05	0.105942	210.637	3.05874	1.61294	0	0	0	96.1216	1.25536	0.328104	0.0453741	0.0867888	1	210.637	5.08668	2.34672	0	0	0	96.1216	2.08767	1.06189	1.24388e-10	5.32316e-10	1.45322e-06	210.637	-2.43654	-1.28483	2.77556e-15	3.45334e-14	3.24268e-11	1121	75.5317	78.9567	73.8105	1127	80.7166	84.1362	77.4279	924	68.4524
T66005530.1	KQ758780.1	253787..256486	2700	65.656	5.9942	2.58357	0	0	0	120.443	12.8091	3.67909	0	0	0	62.7887	6.00481	2.58612	0	0	0	120.443	2.13691	1.09552	3.35287e-14	1.68625e-13	3.91716e-10	65.656	1.00177	0.00255099	0.985967	0.991739	1	120.443	-2.13313	-1.09297	4.07452e-14	4.60819e-13	4.76026e-10	354	8.53376	8.92072	23.3086	436	11.1722	11.6455	29.9543	417	11.0526
T66005531.1	KQ758780.1	complement(256673..256873)	201	28.6673	3.29797	1.72158	0.000324154	0.000746372	1	8.1315	-10.6175	-3.40837	3.98275e-06	1.10972e-05	0.0465305	8.1315	-1.73849	-0.797831	0.128468	0.207134	1	28.6673	-35.0161	-5.12995	1.45772e-12	6.63437e-12	1.70306e-08	28.6673	-5.73347	-2.51941	5.93857e-07	1.81862e-06	0.00693803	4.75723	6.10731	2.61054	0.000553184	0.00158831	1	19	6.1526	6.43158	1.25102	23	7.91677	8.25217	1.58016	29	10.3251
T66005532.1	KQ758780.1	complement(257427..257741)	315	10.3193	-1.81503	-0.859992	0.0349524	0.0570479	1	10.3193	-2.52996	-1.33911	0.00162855	0.00325626	1	10.935	1.03864	0.0546923	0.890135	0.933666	1	6.057	-1.39389	-0.479121	0.272556	0.336604	1	10.935	1.88516	0.914684	0.0251239	0.0406484	1	10.935	2.62771	1.3938	0.00105786	0.00285295	1	45	9.29828	9.71991	2.96295	50	10.9818	11.4471	3.43513	47	10.6778
T66005533.1	KQ758780.1	complement(260379..263867)	3489	1.91482	2.25344	1.17213	0.00173757	0.00358595	1	0.871934	1.20098	0.264216	0.492307	0.56118	1	0.79743	-4.44933	-2.15359	3.42956e-06	1.75427e-05	0.0400676	1.91482	-1.87633	-0.907911	0.0145205	0.023695	1	1.91482	-10.0263	-3.32572	2.06501e-13	1.08723e-12	2.41256e-09	0.871934	-5.34357	-2.41781	1.61945e-07	8.54565e-07	0.00189201	31	0.578311	0.604534	2.04115	47	0.931994	0.971478	3.22902	43	0.881985
T66005534.1	KQ758780.1	complement(264548..267385)	2838	38.648	-1.22345	-0.290952	0.0365789	0.059437	1	38.648	-1.7559	-0.81221	7.06297e-09	2.63463e-08	8.25166e-05	54.6967	1.38515	0.47004	0.000696747	0.00218377	1	33.6988	-1.43521	-0.521257	0.000207331	0.000446459	1	54.6967	1.69466	0.760992	4.22218e-08	1.44411e-07	0.000493277	54.6967	2.43218	1.28225	0	0	0	1699	38.9656	40.7325	111.868	1573	38.3471	39.9717	108.069	1532	38.6314
T66005535.1	KQ758780.1	272405..274036	1632	199.069	-2.07392	-1.05236	1.61204e-13	9.42146e-13	1.88335e-09	199.069	-3.96002	-1.98551	0	0	0	199.069	-3.00933	-1.58944	0	0	0	102.845	-1.90943	-0.933146	9.91578e-11	3.90976e-10	1.15846e-06	102.845	-1.45103	-0.537081	0.000187555	0.000428389	1	67.4805	1.31591	0.396065	0.00627961	0.0140761	1	4933	196.74	205.661	324.805	4767	202.088	210.65	327.505	4524	198.379
T66005536.1	KQ758780.1	278502..279287	786	911.818	-1.27983	-0.355957	0.0163017	0.0284555	1	911.818	1.03128	0.0444383	0.76421	0.810187	1	911.818	-1.32345	-0.404304	0.00638392	0.0157582	1	864.502	1.31987	0.400395	0.00689489	0.0119091	1	761.299	-1.03408	-0.0483467	0.744389	0.792998	1	864.502	-1.36485	-0.448742	0.00246951	0.00608548	1	11192	926.8	968.825	736.919	10117	890.523	928.251	695.064	10084	918.129
T66005537.1	KQ758780.1	279839..280894	1056	19.9335	-1.5228	-0.60673	0.00492772	0.0094656	1	19.9335	-1.281	-0.357269	0.0972636	0.136792	1	22.521	1.10884	0.149052	0.484959	0.596397	1	14.2676	1.18876	0.249461	0.251669	0.31386	1	22.521	1.68855	0.755782	0.000456605	0.000991546	1	22.521	1.42042	0.506321	0.0186827	0.0373047	1	272	16.7651	17.5253	17.9094	330	21.6205	22.5365	22.6719	316	21.4149
T66005538.1	KQ758780.1	284472..286322	1851	1.26128	4.81584	2.26779	0.000228454	0.000538871	1	0.242469	-1.03786	-0.0536169	0.93776	0.957847	1	0.242469	-2.9595	-1.56535	0.0589018	0.10837	1	1.26128	-4.99818	-2.3214	0.000195399	0.000422593	1	1.26128	-14.2525	-3.83314	8.07415e-07	2.43685e-06	0.00943303	0.216944	-2.85153	-1.51173	0.0700716	0.117217	1	12	0.421964	0.441098	0.790121	3	0.112132	0.116883	0.206108	5	0.193311
T66005539.1	KQ758780.1	complement(join(286424..287830,288014..288292))	1686	18.6005	-4.76528	-2.25256	0	0	0	18.6005	-9.55413	-3.25612	0	0	0	18.6005	-1.22136	-0.288489	0.206854	0.305983	1	4.17271	-2.00495	-1.00356	0.000160707	0.000350876	1	15.5281	3.90161	1.96407	2.22045e-16	1.3947e-15	2.59415e-12	15.5281	7.82253	2.96763	0	0	0	498	19.2253	20.097	32.79	430	17.6452	18.3928	29.5421	446	18.9309
T66005540.1	KQ758780.1	complement(289548..290651)	1104	16.7814	-2.20177	-1.13867	7.94732e-07	2.47794e-06	0.00928486	16.7814	-1.0876	-0.121143	0.591294	0.654609	1	26.0894	1.52063	0.604665	0.0067223	0.0164889	1	14.2145	2.02444	1.01752	1.10305e-05	2.7607e-05	0.12887	26.0894	3.34807	1.74333	2.69784e-14	1.50161e-13	3.15189e-10	26.0894	1.65383	0.725807	0.00119086	0.00316567	1	332	19.5736	20.4611	21.86	250	15.667	16.3308	17.1757	233	15.1036
T66005541.1	KQ758780.1	291545..292807	1263	16.7924	-1.04956	-0.0697881	0.727867	0.78694	1	16.4417	-1.15956	-0.213576	0.290296	0.357228	1	17.9137	1.06668	0.0931261	0.642726	0.737185	1	16.7924	-1.1048	-0.143788	0.476204	0.544692	1	17.9137	1.11955	0.162914	0.416739	0.490911	1	17.9137	1.23688	0.306702	0.128964	0.197262	1	321	16.5426	17.2927	21.1357	314	17.2005	17.9293	21.5726	275	15.582
T66005542.1	KQ758780.1	complement(296680..297471)	792	62.8615	-1.43451	-0.520563	0.00135104	0.00284348	1	62.8615	1.0211	0.0301243	0.852067	0.886754	1	114.687	1.78295	0.834265	1.93459e-07	1.23104e-06	0.00226018	59.0109	1.46478	0.550687	0.000703119	0.00140883	1	114.687	2.55767	1.35483	0	0	0	114.687	1.74611	0.804141	5.31754e-07	2.61358e-06	0.00621248	792	65.088	68.0394	52.148	730	63.7696	66.4713	50.1529	661	59.7269
T66005543.1	KQ758780.1	297591..299918	2328	1.99232	1.23919	0.309393	0.35465	0.437065	1	2.72943	1.97583	0.982457	0.00289538	0.00555447	1	2.51429	1.63834	0.712234	0.0321146	0.0644112	1	2.72943	1.59446	0.673064	0.0381532	0.0576791	1	2.51429	1.32211	0.402841	0.218272	0.282337	1	2.72943	-1.20599	-0.270223	0.402363	0.5053	1	63	1.7614	1.84127	4.14813	42	1.24819	1.30108	2.88551	48	1.47554
T66005544.1	KQ758780.1	300121..301824	1704	11.7895	5.83438	2.54458	1.35647e-11	6.70942e-11	1.58476e-07	2.66713	1.51356	0.597942	0.121878	0.1674	1	2.75755	1.40996	0.495658	0.201179	0.298903	1	11.7895	-3.85475	-1.94664	1.47285e-07	4.44748e-07	0.00172073	11.7895	-4.13796	-2.04892	3.53277e-08	1.2175e-07	0.000412733	2.75755	-1.07347	-0.102284	0.788909	0.844264	1	52	1.98625	2.07632	3.42386	50	2.0301	2.1161	3.43513	41	1.7219
T66005545.1	KQ758780.1	complement(301980..302342)	363	12.5918	1.10712	0.146812	0.670108	0.736904	1	10.6205	1.07932	0.110123	0.751024	0.79864	1	10.7906	-1.00607	-0.00873038	0.980039	0.994086	1	12.5918	-1.02576	-0.0366887	0.915118	0.935784	1	12.5918	-1.11384	-0.155542	0.653131	0.710742	1	10.7906	-1.08587	-0.118854	0.733095	0.800294	1	64	11.4756	11.9959	4.21398	48	9.14852	9.5361	3.29773	57	11.2373
T66005546.1	KQ758780.1	join(302767..303891,304030..304104)	1200	4.8872	651.872	9.34845	0.000122626	0.000298592	1	0.245942	37.7761	5.2394	0.0334441	0.0525525	1	0.0208126	3.8058	1.9282	0.480389	0.592211	1	4.8872	-17.2562	-4.10904	1.12434e-07	3.42967e-07	0.00131357	4.8872	-171.284	-7.42025	1.5088e-07	4.88563e-07	0.00176274	0.245942	-9.92592	-3.3112	0.0236607	0.0458117	1	0	0	0	0	0	0	0	0	0	0
T66005547.1	KQ758780.1	305194..307305	2112	158.497	1.38146	0.46619	0.000278631	0.000648068	1	115.949	1.17454	0.232099	0.0707867	0.103015	1	111.696	1.01795	0.0256617	0.841817	0.895959	1	158.497	-1.17617	-0.234091	0.0678275	0.0972543	1	158.497	-1.3571	-0.440528	0.000596729	0.00127708	1	115.949	-1.15384	-0.206437	0.108166	0.170264	1	3399	104.751	109.501	223.802	3471	113.704	118.521	238.467	3064	103.822
T66005548.1	KQ758780.1	complement(309326..310576)	1251	13.1487	-1.00575	-0.00827321	0.969867	0.982737	1	16.4829	1.45047	0.536522	0.0136549	0.0231875	1	14.4191	1.14374	0.19376	0.376407	0.492063	1	16.4829	1.45881	0.544795	0.012088	0.0200289	1	14.4191	1.15032	0.202034	0.355363	0.428365	1	16.4829	-1.26818	-0.342761	0.114425	0.178411	1	249	12.9552	13.5426	16.395	233	12.8859	13.4318	16.0077	195	11.155
T66005549.1	KQ758780.1	310621..312090	1470	7.27482	-1.11183	-0.15293	0.542417	0.622256	1	7.92613	1.18496	0.244834	0.326981	0.395949	1	10.0111	1.34783	0.430642	0.0836695	0.145096	1	7.92613	1.31746	0.397765	0.111703	0.152012	1	10.0111	1.49856	0.583573	0.019219	0.031795	1	10.0111	1.13745	0.185808	0.453673	0.556458	1	163	7.21724	7.5445	10.7325	149	7.0127	7.3098	10.2367	156	7.59453
T66005550.1	KQ758780.1	complement(312187..313353)	1167	54.3497	1.34607	0.428751	0.00404644	0.0078883	1	53.019	1.52844	0.612063	4.06834e-05	0.000100487	0.475304	67.0551	1.73882	0.798109	8.31373e-08	5.68008e-07	0.000971293	54.3497	1.13549	0.183312	0.215589	0.273923	1	67.0551	1.29178	0.369357	0.0124352	0.0213429	1	67.0551	1.13764	0.186045	0.208017	0.295697	1	684	38.1493	39.8791	45.0369	627	37.1717	38.7465	43.0765	619	37.9589
T66005551.1	KQ758780.1	314294..316300	2007	68.119	1.95862	0.969836	4.55843e-11	2.15962e-10	5.32562e-07	64.5	2.15234	1.10591	6.07292e-14	3.49507e-13	7.09499e-10	83.483	2.50337	1.32387	0	0	0	68.119	1.09891	0.136071	0.351415	0.419665	1	83.483	1.27813	0.354036	0.0152232	0.0256716	1	83.483	1.16309	0.217965	0.135222	0.205622	1	1065	34.5385	36.1046	70.1232	954	32.8865	34.2797	65.5423	851	30.3442
T66005552.1	KQ758780.1	317310..319496	2187	1.18521	1.44444	0.530506	0.239309	0.312664	1	0.767794	1.06764	0.0944309	0.837847	0.874291	1	0.767794	-2.95046	-1.56094	0.00287941	0.00778527	1	1.18521	-1.35292	-0.436075	0.333007	0.400588	1	1.18521	-4.26176	-2.09145	4.73937e-05	0.000116226	0.5537	0.753739	-3.15005	-1.65537	0.00156366	0.00404074	1	34	1.01188	1.05777	2.23868	16	0.506159	0.527603	1.09924	24	0.785337
T66005553.2	KQ758780.1	328611..328883	273	48.457	-2.50508	-1.32486	4.86578e-06	1.40328e-05	0.0568469	48.457	-1.97377	-0.980956	0.000668771	0.00141314	1	48.457	-1.19257	-0.254075	0.369859	0.485403	1	22.4995	1.26918	0.3439	0.246081	0.308142	1	41.6932	2.10057	1.07078	0.000240777	0.000542631	1	41.6932	1.65506	0.726881	0.0122222	0.0256959	1	225	53.6439	56.0764	14.8148	183	46.3772	48.342	12.5726	173	45.35
T66005554.1	KQ758780.1	complement(329057..330535)	1479	104.41	-1.99306	-0.994986	1.16684e-13	6.87802e-13	1.36322e-09	104.41	-1.45877	-0.544751	4.62817e-05	0.000113594	0.54071	104.41	-1.88993	-0.918332	8.01914e-12	1.01724e-10	9.36876e-08	65.7342	1.36626	0.450235	0.000830599	0.0016492	1	56.3785	1.05457	0.0766536	0.570935	0.63526	1	65.7342	-1.29556	-0.373581	0.00562122	0.012747	1	2315	101.879	106.498	152.427	2348	109.836	114.49	161.314	2098	101.515
T66005555.1	KQ758780.1	331594..333171	1578	137.55	-1.35458	-0.437849	1.85494e-05	4.9739e-05	0.216713	137.55	-1.06091	-0.0853002	0.40351	0.473742	1	137.55	-1.0808	-0.112102	0.27249	0.382678	1	119.115	1.27681	0.352548	0.000574787	0.00116443	1	130.028	1.25331	0.325746	0.00147268	0.00297413	1	130.028	-1.01875	-0.0268023	0.793295	0.847947	1	3236	133.476	139.528	213.069	3193	139.994	145.924	219.367	3069	139.182
T66005556.1	KQ758780.1	334527..337238	2712	23.3509	-1.10292	-0.141324	0.322022	0.402846	1	23.3509	1.03653	0.051761	0.716784	0.768345	1	25.8342	1.08248	0.11434	0.422733	0.539052	1	22.6454	1.14321	0.193085	0.176189	0.228433	1	25.8342	1.19389	0.255665	0.0731746	0.106969	1	25.8342	1.04433	0.0625793	0.660931	0.739764	1	982	23.568	24.6367	64.6582	915	23.3425	24.3314	62.8629	877	23.1421
T66005557.1	KQ758780.1	complement(337379..339334)	1956	20.8349	1.24902	0.320793	0.036224	0.0589176	1	20.0021	1.39689	0.482219	0.00164845	0.00329211	1	26.1697	1.64059	0.714214	2.91459e-06	1.51406e-05	0.0340511	20.8349	1.11839	0.161426	0.287958	0.353532	1	26.1697	1.3135	0.393421	0.0093636	0.016443	1	26.1697	1.17446	0.231995	0.12559	0.192909	1	446	14.8411	15.5141	29.3662	464	16.4121	17.1075	31.878	425	15.5494
T66005558.1	KQ758780.1	339648..340835	1188	38.7049	-4.49211	-2.16739	0	0	0	38.7049	-1.15302	-0.205415	0.310025	0.378239	1	38.7049	-1.17076	-0.22744	0.261266	0.370029	1	30.8515	3.89596	1.96198	0	0	0	33.8179	3.83693	1.93995	0	0	0	33.8179	-1.01538	-0.0220255	0.913602	0.944066	1	768	42.0771	43.9851	50.5677	630	36.6894	38.2437	43.2827	620	37.3481
T66005559.1	KQ758780.1	complement(341020..343350)	2331	104.475	1.06002	0.0840894	0.616226	0.689859	1	92.5733	-3.87806	-1.95534	0	0	0	92.5733	-1.24548	-0.316697	0.0595342	0.109344	1	104.475	-4.11082	-2.03943	0	0	0	104.475	-1.32023	-0.400787	0.0170478	0.0284732	1	75.9306	3.11372	1.63864	0	0	0	3254	90.8607	94.9808	214.254	3267	96.9668	101.075	224.451	2928	89.8923
T66005560.2	KQ758780.1	345952..351075	5124	22.1465	-1.36905	-0.453177	0.00175392	0.00361522	1	22.1465	-1.78992	-0.839898	8.2222e-09	3.04083e-08	9.60599e-05	22.1465	-1.513	-0.59741	3.95105e-05	0.000161682	0.461601	17.296	-1.30742	-0.386721	0.00812632	0.0138578	1	17.296	-1.10514	-0.144233	0.322329	0.395149	1	14.9503	1.18303	0.242488	0.0981551	0.15636	1	1736	22.0517	23.0516	114.304	1559	21.05	21.9419	107.107	1671	23.3379
T66005561.1	KQ758780.1	complement(351261..351560)	300	120.214	-1.03782	-0.0535512	0.735257	0.793387	1	176.861	1.64691	0.719762	4.53402e-06	1.25494e-05	0.052971	209.268	1.75643	0.812647	2.20721e-07	1.39088e-06	0.00257869	176.861	1.70919	0.773313	8.1715e-07	2.31661e-06	0.00954676	209.268	1.82285	0.866198	3.24287e-08	1.1229e-07	0.000378865	209.268	1.0665	0.092885	0.549739	0.642324	1	526	114.121	119.296	34.6336	510	117.616	122.599	35.0383	497	118.557
T66005562.1	KQ758780.1	351699..352325	627	74.9394	1.05101	0.0717724	0.658684	0.728042	1	101.857	1.66493	0.735465	5.33313e-06	1.46329e-05	0.062307	72.0314	1.05969	0.0836466	0.607697	0.707366	1	101.857	1.58413	0.663693	3.83003e-05	9.01415e-05	0.447462	74.9394	1.00826	0.0118742	0.941761	0.958285	1	101.857	-1.57115	-0.651819	5.52406e-05	0.000192822	0.645376	615	63.8423	66.7372	40.4937	604	66.6477	69.4713	41.4964	606	69.167
T66005563.1	KQ758780.1	353434..354018	585	2.55872	1.1347	0.182309	0.682982	0.748174	1	3.53604	1.81067	0.85652	0.0495401	0.0750392	1	2.45873	1.1354	0.183206	0.685163	0.772496	1	3.53604	1.59572	0.674211	0.115297	0.156284	1	2.55872	1.00062	0.000896362	0.99839	0.999563	1	3.53604	-1.59473	-0.673315	0.120657	0.186587	1	12	1.33514	1.39568	0.790121	24	2.83839	2.95864	1.64886	18	2.20196
T66005564.1	KQ758780.1	355205..356071	867	0.39427	6.00181	2.5854	0.0175334	0.0304146	1	0.0525382	1.05934	0.0831642	0.952137	0.968636	1	0.0588926	1.06124	0.0857537	0.950863	0.976315	1	0.39427	-5.66562	-2.50223	0.0212822	0.033801	1	0.39427	-5.65546	-2.49964	0.0223529	0.0364631	1	0.0588926	1.0018	0.00258958	0.998514	0.999849	1	1	0.0750726	0.0784768	0.0658434	0	0	0	0	1	0.0825419
T66005565.1	KQ758780.1	358451..358873	423	513.375	-1.21177	-0.277115	0.0565944	0.0880886	1	543.271	1.15121	0.203156	0.161769	0.214864	1	558.526	1.06616	0.0924196	0.524651	0.632168	1	543.271	1.39501	0.480271	0.000948111	0.0018629	1	558.526	1.29194	0.369535	0.0110183	0.0191047	1	558.526	-1.07978	-0.110736	0.445695	0.548862	1	3263	502.085	524.852	214.847	3170	518.483	540.45	217.787	3071	519.557
T66005566.1	KQ758780.1	359805..362894	3090	33.6381	1.46244	0.548375	2.41669e-05	6.38782e-05	0.282342	31.0073	1.57085	0.651548	5.35727e-07	1.64017e-06	0.0062589	35.7802	1.62893	0.703924	6.05074e-08	4.23552e-07	0.000706908	33.6381	1.07413	0.103173	0.423694	0.493915	1	35.7802	1.11385	0.155549	0.227645	0.293034	1	35.7802	1.03697	0.0523755	0.684805	0.759428	1	962	20.2636	21.1825	63.3414	984	22.0319	22.9653	67.6034	959	22.2103
T66005567.1	KQ758780.1	complement(362969..366910)	3942	9.37921	1.25766	0.33074	0.0393577	0.0634667	1	12.362	1.93129	0.949565	2.61245e-09	1.01534e-08	3.05212e-05	10.7946	1.51484	0.599168	0.000186757	0.000673004	1	12.362	1.53562	0.618825	9.03043e-05	0.00020395	1	10.7946	1.20449	0.268428	0.0912668	0.130586	1	12.362	-1.27491	-0.350397	0.0264758	0.0505546	1	407	6.72014	7.02487	26.7983	397	6.96771	7.2629	27.2749	399	7.24352
T66005568.2	KQ758780.1	complement(join(367254..369843,369983..370113))	2721	64.8092	-1.16045	-0.214685	0.191025	0.25744	1	64.8092	-23.4533	-4.55172	0	0	0	64.8092	-2.58049	-1.36765	1.11022e-16	2.55329e-15	1.29707e-12	59.6639	-20.2105	-4.33703	0	0	0	59.6639	-2.2237	-1.15296	3.38884e-12	1.63535e-11	3.95919e-08	25.6697	9.08868	3.18407	0	0	0	2647	63.3179	66.189	174.287	2526	64.2275	66.9485	173.543	2543	66.8823
T66005569.1	KQ758780.1	complement(370704..377078)	6375	1.79091	3.6542	1.86956	1.2971e-09	5.34158e-09	1.51541e-05	1.36531	3.22616	1.68982	5.01667e-08	1.70924e-07	0.000586097	1.12635	2.4008	1.26352	5.47062e-05	0.000218134	0.639132	1.79091	-1.13268	-0.179739	0.535191	0.601215	1	1.79091	-1.52208	-0.60604	0.0387537	0.0604453	1	1.36531	-1.34378	-0.426302	0.148746	0.222682	1	41	0.418605	0.437587	2.69958	48	0.520927	0.542997	3.29773	39	0.437802
T66005570.1	KQ758780.1	379220..380302	1083	22.7533	1.03195	0.045369	0.82425	0.868637	1	20.7992	1.10056	0.13824	0.499235	0.567978	1	22.4056	1.06664	0.0930793	0.649559	0.743563	1	22.7533	1.06649	0.0928707	0.649045	0.708209	1	22.7533	1.03362	0.0477104	0.81538	0.855015	1	22.4056	-1.0318	-0.0451604	0.825335	0.874474	1	335	20.1334	21.0463	22.0575	349	22.2953	23.2398	23.9772	293	19.3612
T66005571.1	KQ758780.1	complement(join(380681..381619,381712..382158))	1386	0.985592	1.73344	0.793642	0.0961833	0.14101	1	1.69791	3.4644	1.7926	0.000101419	0.000239564	1	0.527746	-1.47805	-0.563699	0.299659	0.410761	1	1.69791	1.99856	0.998962	0.0194818	0.0311192	1	0.985592	-2.56212	-1.35734	0.00844096	0.0149645	1	1.69791	-5.12056	-2.3563	2.5214e-06	1.12091e-05	0.0294575	10	0.46961	0.490905	0.658434	13	0.648927	0.67642	0.893134	9	0.4647
T66005572.1	KQ758780.1	386675..387787	1113	3.81288	-1.18552	-0.245523	0.474947	0.558961	1	7.54153	2.14463	1.10073	0.00096903	0.00200092	1	3.81288	-1.20279	-0.266379	0.442361	0.557569	1	7.54153	2.5425	1.34625	5.94755e-05	0.00013716	0.694852	3.44987	-1.01456	-0.0208565	0.952262	0.966995	1	7.54153	-2.57952	-1.3671	5.37221e-05	0.000188252	0.627635	80	4.67838	4.89052	5.26747	56	3.48104	3.62852	3.84735	51	3.27921
T66005573.1	KQ758780.1	complement(387928..388647)	720	4.00569	1.31028	0.389877	0.298552	0.378635	1	9.71732	3.70187	1.88825	1.79387e-07	5.75921e-07	0.00209578	2.84557	-1.07125	-0.0992994	0.798226	0.860778	1	9.71732	2.82525	1.49838	2.11839e-05	5.1336e-05	0.247491	4.00569	-1.40364	-0.489176	0.197645	0.258664	1	9.71732	-3.96564	-1.98755	5.90761e-08	3.29602e-07	0.000690186	37	3.3448	3.49647	2.43621	23	2.2101	2.30373	1.58016	30	2.98183
T66005574.1	KQ758780.1	389527..389748	222	2.25048	6.22	2.63691	0.00829316	0.0153402	1	0.683369	2.2884	1.19434	0.273396	0.339724	1	0.452153	1.38059	0.465284	0.692584	0.778045	1	2.25048	-2.71806	-1.44258	0.0772085	0.109443	1	2.25048	-4.50532	-2.17163	0.0193642	0.032017	1	0.683369	-1.65755	-0.729054	0.477569	0.578097	1	0	0	0	0	2	0.623294	0.649701	0.137405	1	0.32236
T66005575.1	KQ758780.1	389892..390233	342	6.1156	1.22185	0.289065	0.511408	0.59256	1	5.57807	1.29536	0.373352	0.398293	0.468323	1	8.72056	1.82723	0.869656	0.0452843	0.0866575	1	6.1156	1.06016	0.0842864	0.845984	0.882264	1	8.72056	1.49546	0.58059	0.173077	0.23004	1	8.72056	1.41059	0.496304	0.246227	0.340032	1	30	5.70947	5.96837	1.9753	21	4.24824	4.42822	1.44276	19	3.97577
T66005576.1	KQ758780.1	complement(390387..392510)	2124	30.329	1.16268	0.217456	0.142149	0.199247	1	43.9712	1.96269	0.972829	4.03131e-11	1.85717e-10	4.70978e-07	38.939	1.56257	0.643919	1.32101e-05	5.97266e-05	0.154334	43.9712	1.68807	0.755372	2.62075e-07	7.73969e-07	0.00306182	38.939	1.34393	0.426463	0.00376054	0.00712065	1	43.9712	-1.25606	-0.32891	0.0246222	0.0474532	1	809	24.791	25.9152	53.2673	748	24.3648	25.3971	51.3896	712	23.9894
T66005577.1	KQ758780.1	complement(394063..394824)	762	201.641	1.01459	0.0208994	0.882878	0.916371	1	185.837	-2.88838	-1.53026	0	0	0	185.837	-1.72853	-0.789549	3.34726e-08	2.4426e-07	0.00039106	201.641	-2.93052	-1.55116	0	0	0	201.641	-1.75376	-0.810448	1.40878e-08	5.05646e-08	0.000164588	109.688	1.671	0.74071	3.47679e-07	1.74782e-06	0.00406194	1884	160.926	168.223	124.049	2204	200.112	208.59	151.421	2092	196.472
T66005578.1	KQ758780.1	395598..397181	1584	106.336	1.05028	0.0707711	0.624853	0.697845	1	174.218	2.00383	1.00276	3.72158e-12	1.86286e-11	4.34792e-08	120.241	1.24644	0.31781	0.0280756	0.0572938	1	174.218	1.90791	0.931991	1.02836e-10	4.0493e-10	1.20143e-06	120.241	1.18677	0.247039	0.0875148	0.125637	1	174.218	-1.60765	-0.684952	2.02941e-06	9.1437e-06	0.0237096	2449	100.632	105.195	161.25	2105	91.9418	95.837	144.619	2013	90.9457
T66005579.1	KQ758780.1	complement(join(397466..398643,398881..398944))	1242	51.5058	-1.43987	-0.525936	0.000383519	0.000874445	1	51.5058	1.07111	0.0991131	0.500775	0.569463	1	51.5058	-1.20798	-0.272602	0.0654978	0.118271	1	50.7018	1.54226	0.625049	2.4269e-05	5.84487e-05	0.283535	43.5509	1.19196	0.253334	0.0887711	0.127331	1	50.7018	-1.29389	-0.371715	0.0119994	0.0252729	1	982	51.4625	53.796	64.6582	977	54.4238	56.7295	67.1225	844	48.6311
T66005580.1	KQ758780.1	399668..401590	1923	15.1069	1.38252	0.467301	0.0102456	0.0186507	1	17.1048	1.82193	0.865465	1.8303e-06	5.29816e-06	0.0213834	11.4571	1.09847	0.135489	0.461616	0.577045	1	17.1048	1.31783	0.398164	0.0262825	0.0410286	1	15.1069	-1.25859	-0.331812	0.068092	0.100343	1	17.1048	-1.65861	-0.729976	5.63962e-05	0.00019668	0.658877	321	10.8649	11.3576	21.1357	287	10.3257	10.7631	19.7177	253	9.41532
T66005581.1	KQ758780.1	402696..404408	1713	185.026	1.30012	0.378644	0.00810929	0.0150263	1	163.084	1.33488	0.41671	0.00358521	0.00679526	1	133.065	-1.12018	-0.163728	0.25348	0.36128	1	185.026	1.02674	0.0380658	0.789898	0.834406	1	185.026	-1.45637	-0.542372	0.000151675	0.000350824	1	163.084	-1.4953	-0.580438	5.06434e-05	0.000178213	0.591667	2955	112.28	117.371	194.567	3286	132.717	138.34	225.757	3691	154.199
T66005582.1	KQ758780.1	complement(405832..408384)	2553	0.143495	-2.10219	-1.07189	0.133233	0.188309	1	0.143495	-3.53734	-1.82266	0.0335339	0.0526724	1	0.143495	-2.07102	-1.05034	0.154673	0.240587	1	0.0709409	-1.6827	-0.750774	0.41723	0.487109	1	0.0709409	1.01505	0.0215489	0.978932	0.988237	1	0.0681704	1.70802	0.772323	0.413374	0.515857	1	6	0.152968	0.159905	0.39506	3	0.0812992	0.0847436	0.206108	7	0.196219
T66005583.1	KQ758780.1	complement(join(409170..412895,413195..413197))	3729	9.24258	-1.46854	-0.55438	0.00786323	0.0146028	1	9.24258	-1.43601	-0.522063	0.0125235	0.0214692	1	9.24258	-1.55537	-0.637258	0.00236251	0.00653439	1	6.7255	1.02265	0.0323173	0.877852	0.907847	1	6.7255	-1.05913	-0.0828786	0.69419	0.747499	1	6.09896	-1.08312	-0.115196	0.585599	0.674709	1	607	10.5949	11.0753	39.9669	459	8.51601	8.8768	31.5345	449	8.61683
T66005584.1	KQ758780.1	414409..414678	270	253.895	-1.22407	-0.291686	0.0534965	0.0836903	1	253.895	-1.43223	-0.518261	0.000646144	0.0013678	1	253.895	-1.21727	-0.28365	0.0610954	0.111615	1	222.022	-1.17005	-0.226575	0.136658	0.181718	1	222.022	1.00559	0.00803622	0.957773	0.971156	1	212.751	1.17659	0.234611	0.124247	0.191274	1	969	233.594	244.186	63.8023	1071	274.436	286.063	73.5805	957	253.654
T66005585.1	KQ758780.1	414773..417301	2529	25.3362	-1.15615	-0.209329	0.137052	0.192982	1	30.2313	1.29831	0.376633	0.00717824	0.0128704	1	44.7776	1.73081	0.791444	1.42848e-08	1.09796e-07	0.00016689	30.2313	1.50104	0.585962	2.95657e-05	7.04355e-05	0.345416	44.7776	2.00107	1.00077	8.10241e-13	4.09077e-12	9.46604e-09	44.7776	1.33312	0.414811	0.00285993	0.00692631	1	1001	25.7624	26.9306	65.9092	913	24.9769	26.035	62.7255	893	25.2695
T66005586.1	KQ758780.1	complement(417344..422512)	5169	62.1269	1.17488	0.232507	0.0911183	0.134259	1	54.0949	1.18727	0.247644	0.0720727	0.104592	1	53.3593	1.05358	0.0753034	0.584667	0.688147	1	62.1269	1.01055	0.0151361	0.912371	0.93433	1	62.1269	-1.11512	-0.157204	0.253365	0.321642	1	54.0949	-1.12688	-0.17234	0.210718	0.298837	1	4083	51.4131	53.7444	268.839	3673	49.1621	51.2449	252.345	3474	48.0969
T66005587.1	KQ758780.1	complement(join(423511..424476,424811..424828))	984	413.89	-1.34466	-0.427245	0.00259891	0.00521612	1	447.751	1.17681	0.234887	0.0974417	0.137026	1	413.89	-1.30841	-0.387815	0.00628763	0.0155698	1	447.751	1.58242	0.662133	3.03155e-06	8.04945e-06	0.0354176	329.489	1.02771	0.0394305	0.781311	0.825321	1	447.751	-1.53976	-0.622702	1.14063e-05	4.56837e-05	0.133259	6370	421.352	440.458	419.422	5768	405.552	422.733	396.277	5703	414.765
T66005588.1	KQ758780.1	complement(427446..428207)	762	276.725	-1.0897	-0.123925	0.421598	0.506336	1	276.725	-1.33583	-0.417733	0.00685286	0.012321	1	276.725	-1.32468	-0.405647	0.0086528	0.0205511	1	272.48	-1.22587	-0.293808	0.057217	0.0832773	1	272.48	-1.21564	-0.281721	0.0682611	0.100567	1	213.651	1.00841	0.0120867	0.937766	0.964599	1	3258	278.29	290.909	214.518	2998	272.203	283.735	205.97	2978	279.681
T66005589.1	KQ758780.1	430808..431740	933	76.4324	-1.72891	-0.789865	4.79152e-07	1.53625e-06	0.00559793	76.4324	-3.08556	-1.62553	0	0	0	76.4324	-3.19724	-1.67683	0	0	0	47.2283	-1.78468	-0.835669	2.33285e-07	6.90692e-07	0.00272547	47.2283	-1.84928	-0.886964	4.37414e-08	1.49249e-07	0.00051103	24.3668	-1.03619	-0.0512948	0.756411	0.818633	1	986	68.7854	71.9044	64.9216	1064	78.8998	82.2425	73.0996	1064	81.6119
T66005590.1	KQ758780.1	432773..433426	654	66.6963	2.38938	1.25664	2.15094e-10	9.52232e-10	2.51294e-06	28.802	1.2017	0.265076	0.187908	0.244823	1	26.1043	-1.90449	-0.929405	8.93936e-06	4.18256e-05	0.104439	66.6963	-1.98833	-0.99156	4.83812e-07	1.3953e-06	0.00565238	66.6963	-4.55055	-2.18604	0	0	0	28.802	-2.28863	-1.19448	1.00164e-08	6.20807e-08	0.000117022	233	23.1888	24.2403	15.3415	278	29.4092	30.6551	19.0993	235	25.7148
T66005591.1	KQ758780.1	433472..434638	1167	122.093	1.6842	0.75206	1.71284e-06	5.17622e-06	0.0200111	67.7353	-1.30013	-0.378654	0.0170653	0.0284901	1	67.7353	-1.96204	-0.972353	1.26491e-09	1.15633e-08	1.47779e-05	122.093	-2.18967	-1.13071	7.99028e-13	3.70144e-12	9.33504e-09	122.093	-3.30446	-1.72441	0	0	0	47.8247	-1.50911	-0.593699	0.000223156	0.00069265	1	986	54.9929	57.4866	64.9216	1236	73.2763	76.3807	84.9164	1222	74.9366
T66005592.1	KQ758780.1	complement(437132..437740)	609	309.218	-1.6258	-0.701149	1.92701e-06	5.79045e-06	0.0225133	309.218	-2.34141	-1.22738	1.11022e-16	7.51927e-16	1.29707e-12	309.218	-1.94028	-0.956263	9.70246e-11	1.04231e-09	1.13354e-06	203.918	-1.44016	-0.52623	0.000395613	0.000818399	1	203.918	-1.19343	-0.255114	0.085178	0.122674	1	162.664	1.20674	0.271115	0.0688553	0.115563	1	2785	297.652	311.149	183.374	2701	306.848	319.848	185.566	2750	323.154
T66005593.1	KQ758780.1	437906..438799	894	36.7805	-2.07587	-1.05372	6.4441e-07	2.03312e-06	0.00752864	36.7805	-4.38195	-2.13157	0	0	0	36.7805	-1.72552	-0.787034	0.000197594	0.000707475	1	18.9045	-2.11089	-1.07785	1.45243e-06	4.02389e-06	0.0169687	21.7516	1.20304	0.266685	0.213989	0.277474	1	21.7516	2.53949	1.34454	1.78749e-09	1.2335e-08	2.08832e-05	502	36.5483	38.2056	33.0534	486	37.611	39.2044	33.3895	452	36.1822
T66005594.1	KQ758780.1	complement(441595..442422)	828	398.742	-1.42848	-0.514479	0.000116703	0.000285418	1	398.742	1.0254	0.0361838	0.786153	0.829986	1	398.742	-1.27829	-0.35422	0.00799549	0.0192086	1	375.926	1.46476	0.550663	3.73229e-05	8.79652e-05	0.436043	318.614	1.11749	0.160259	0.230774	0.296572	1	375.926	-1.31076	-0.390404	0.0034684	0.00824443	1	5262	413.639	432.395	346.468	4586	383.195	399.429	315.07	4621	399.392
T66005595.1	KQ758780.1	complement(443662..444060)	399	108.929	-1.47613	-0.561824	0.000929834	0.00200134	1	108.929	-1.56265	-0.643992	0.000159749	0.000366741	1	108.929	-1.06679	-0.093274	0.580919	0.684644	1	78.8014	-1.05861	-0.0821676	0.632388	0.692945	1	104.156	1.38372	0.46855	0.00589558	0.0107572	1	104.156	1.46481	0.550718	0.00128349	0.00338259	1	632	103.097	107.772	41.613	657	113.922	118.749	45.1376	612	109.767
T66005596.10	KQ758780.1	445777..448314	2538	11.9822	-1.14309	-0.192937	0.265324	0.342253	1	11.9822	-1.5324	-0.615794	0.00045664	0.000988681	1	43.276	3.52357	1.81704	0	0	0	11.2075	-1.34058	-0.422857	0.0162604	0.0263044	1	43.276	4.02776	2.00998	0	0	0	43.276	5.39953	2.43283	0	0	0	473	12.1303	12.6803	31.1439	432	11.7763	12.2752	29.6795	427	12.0401
T66005597.1	KQ758780.1	complement(448540..449613)	1074	290.489	-1.22807	-0.296389	0.0174307	0.0302454	1	290.489	-1.44415	-0.53022	2.18372e-05	5.55464e-05	0.255124	290.489	-2.04017	-1.02869	2.22045e-16	4.98874e-15	2.59415e-12	252.534	-1.17595	-0.23383	0.0613618	0.088856	1	252.534	-1.66129	-0.732301	5.21935e-09	1.94444e-08	6.09776e-05	184.794	-1.41272	-0.498471	7.25056e-05	0.00024812	0.847082	4528	274.412	286.855	298.139	4443	286.212	298.338	305.246	4665	310.843
T66005598.1	KQ758780.1	complement(465582..467435)	1854	13.6419	1.74202	0.800758	0.000805442	0.00175069	1	7.32015	-1.26921	-0.343934	0.160011	0.212771	1	7.32015	-1.4274	-0.513394	0.037038	0.0728108	1	13.6419	-2.21099	-1.14469	2.12383e-06	5.76771e-06	0.0248127	13.6419	-2.48656	-1.31415	6.25869e-08	2.09754e-07	0.000731202	5.29029	-1.12464	-0.16946	0.495428	0.59265	1	236	8.2852	8.66089	15.539	172	6.41852	6.69044	11.8169	188	7.25674
T66005599.1	KQ758780.1	complement(468669..471749)	3081	0.352398	10.3349	3.36945	8.7492e-05	0.000217298	1	0.0577676	2.02809	1.02013	0.293386	0.360234	1	0.137964	4.27363	2.09546	0.0202712	0.0431223	1	0.352398	-5.09586	-2.34933	0.000991906	0.00194307	1	0.352398	-2.41829	-1.27399	0.039105	0.0609108	1	0.137964	2.10722	1.07534	0.160166	0.237344	1	2	0.0422512	0.0441671	0.131687	2	0.0449112	0.0468139	0.137405	0	0
T66005600.1	KQ758780.1	complement(join(476002..476033,476062..478081))	2052	35.1725	2.19004	1.13096	2.32014e-12	1.22597e-11	2.71062e-08	46.8057	3.38463	1.759	0	0	0	39.406	2.55976	1.35601	0	0	0	46.8057	1.54547	0.628043	6.98427e-05	0.000160152	0.815972	39.406	1.16882	0.225053	0.155522	0.209618	1	46.8057	-1.32225	-0.402991	0.0107077	0.0227948	1	511	16.2086	16.9435	33.646	444	14.97	15.6042	30.504	399	13.9152
T66005601.1	KQ758780.1	complement(479367..479594)	228	659.952	-1.53219	-0.615598	2.37562e-05	6.28211e-05	0.277544	659.952	-1.47474	-0.560465	0.000121026	0.000283129	1	731.143	1.08545	0.118295	0.415201	0.531497	1	460.775	1.03895	0.0551327	0.706212	0.75945	1	731.143	1.66312	0.733893	4.68512e-07	1.44728e-06	0.00547363	731.143	1.60076	0.67876	3.2289e-06	1.41339e-05	0.0377233	2244	640.603	669.651	147.753	2142	649.981	677.518	147.161	2196	689.273
T66005602.1	KQ758780.1	481218..483905	2688	0.600072	2.7692	1.46947	0.012637	0.0225539	1	0.204204	1.06053	0.0847891	0.893804	0.922955	1	0.204204	-1.1719	-0.228849	0.725934	0.805116	1	0.600072	-2.61115	-1.38468	0.0186939	0.0299406	1	0.600072	-3.24523	-1.69832	0.00520755	0.00960224	1	0.199695	-1.24284	-0.313638	0.630739	0.713905	1	8	0.193714	0.202498	0.526747	8	0.20591	0.214633	0.549621	8	0.212988
T66005603.1	KQ758780.1	486005..487945	1941	26.3287	-1.08353	-0.115735	0.650243	0.721374	1	26.3287	-3.30656	-1.72533	3.07097e-11	1.43112e-10	3.58781e-07	50.7432	1.88152	0.911902	0.000338683	0.00114558	1	26.1048	-3.05166	-1.60959	5.74759e-10	2.12363e-09	6.71491e-06	50.7432	2.03868	1.02764	5.3819e-05	0.000130966	0.628768	50.7432	6.22137	2.63723	0	0	0	1195	40.0722	41.8893	78.6829	468	16.6815	17.3883	32.1528	603	22.2324
T66005604.2	KQ758780.1	489413..492535	3123	46.6054	1.08287	0.114865	0.417794	0.502272	1	40.2578	-1.1207	-0.1644	0.247618	0.311268	1	50.6788	1.23123	0.300096	0.0342971	0.0681335	1	46.6054	-1.21358	-0.279265	0.049234	0.072767	1	50.6788	1.137	0.185231	0.190816	0.250822	1	50.6788	1.37983	0.464495	0.0010737	0.00288899	1	2038	42.475	44.401	134.189	1869	41.4051	43.1592	128.405	1610	36.8933
T66005605.1	KQ758780.1	complement(492919..493905)	987	28.8144	4.14869	2.05266	9.93309e-09	3.77025e-08	0.000116048	6.52283	-10.0321	-3.32655	2.00506e-13	1.10548e-12	2.34251e-09	6.52283	-1.63474	-0.709065	0.0577406	0.106603	1	28.8144	-41.62	-5.3792	0	0	0	28.8144	-6.78205	-2.76172	4.40759e-14	2.42552e-13	5.14938e-10	4.07259	6.13678	2.61748	1.16747e-08	7.1863e-08	0.000136396	50	3.29726	3.44678	3.29217	108	7.57047	7.8912	7.41988	120	8.70077
T66005606.1	KQ758780.1	494479..496152	1674	21.9919	1.66006	0.731231	0.000174011	0.000417104	1	13.5831	1.19241	0.253877	0.196785	0.25477	1	18.4612	1.45837	0.54436	0.0054398	0.0137143	1	21.9919	-1.39219	-0.477355	0.013922	0.0228121	1	21.9919	-1.13829	-0.186871	0.33351	0.406171	1	18.4612	1.22305	0.290483	0.136619	0.207585	1	294	11.4312	11.9496	19.358	310	12.8122	13.355	21.2978	303	12.9533
T66005607.1	KQ758780.1	complement(497451..498323)	873	66.8212	1.06442	0.0900656	0.610081	0.68416	1	194.325	3.61265	1.85306	0	0	0	120.584	2.02235	1.01603	7.36459e-09	5.96261e-08	8.60405e-05	194.325	3.39401	1.76299	0	0	0	120.584	1.89995	0.925964	1.29238e-07	4.2058e-07	0.00150988	194.325	-1.78636	-0.837026	1.46912e-06	6.73882e-06	0.0171638	832	62.0312	64.8439	54.7817	676	53.5733	55.843	46.443	729	59.7595
T66005608.1	KQ758780.1	499852..501171	1320	44.8324	2.25113	1.17065	2.41682e-11	1.17064e-10	2.82357e-07	77.1936	4.50713	2.17221	0	0	0	49.4045	2.60257	1.37993	3.44169e-15	6.72396e-14	4.02093e-11	77.1936	2.00216	1.00156	4.7173e-09	1.61667e-08	5.51122e-05	49.4045	1.15612	0.209287	0.223738	0.288418	1	77.1936	-1.7318	-0.792273	3.60534e-06	1.56352e-05	0.0421212	355	17.5047	18.2985	23.3744	415	21.7515	22.6731	28.5116	306	16.5898
T66005609.1	KQ758780.1	502625..503719	1095	42.283	1.55956	0.641142	0.000477972	0.00107532	1	54.2471	2.33606	1.22408	2.18291e-11	1.03502e-10	2.55029e-07	38.7871	1.50328	0.588117	0.00140219	0.00410159	1	54.2471	1.49789	0.582935	0.00127702	0.00246276	1	42.283	-1.03744	-0.0530257	0.771058	0.816041	1	54.2471	-1.55397	-0.635961	0.000459853	0.00134345	1	464	27.5807	28.8313	30.5513	427	26.9792	28.1222	29.336	324	21.1751
T66005610.1	KQ758780.1	complement(504201..504689)	489	68.9119	5.0469	2.3354	0	0	0	33.3483	2.8336	1.50263	7.92874e-10	3.22758e-09	9.26315e-06	22.1395	1.69392	0.760366	0.00221743	0.00617551	1	68.9119	-1.7811	-0.832765	0.000320568	0.000672388	1	68.9119	-2.97942	-1.57503	2.36269e-11	1.07197e-10	2.76033e-07	33.3483	-1.6728	-0.742268	0.00187636	0.0047589	1	100	13.3104	13.914	6.58434	97	13.7239	14.3054	6.66415	77	11.2687
T66005611.1	KQ758780.1	510158..510682	525	17.9143	9.94922	3.31458	1.62512e-10	7.27722e-10	1.89863e-06	1.69143	-2.14108	-1.09834	0.0761493	0.109874	1	1.69143	-3.21796	-1.68615	0.0117138	0.0267499	1	17.9143	-21.3021	-4.41292	2.55351e-14	1.29314e-13	2.98327e-10	17.9143	-32.0162	-5.00073	2.55351e-15	1.5182e-14	2.98327e-11	0.718424	-1.50296	-0.587807	0.412348	0.514904	1	13	1.6117	1.68478	0.855964	18	2.37208	2.47257	1.23665	8	1.0905
T66005612.1	KQ758780.1	complement(510886..512499)	1614	74.0387	-5.09064	-2.34785	0	0	0	74.0387	-4.42576	-2.14592	0	0	0	74.0387	-3.61417	-1.85366	0	0	0	15.6615	1.15023	0.201924	0.361354	0.429952	1	20.9465	1.40852	0.494184	0.0250239	0.0404923	1	20.9465	1.22456	0.29226	0.184942	0.26814	1	2835	114.327	119.512	186.666	1204	51.6106	53.7971	82.718	1267	56.1781
T66005613.1	KQ758780.1	515067..518936	3870	20.033	-1.37034	-0.454537	0.0111085	0.0200713	1	21.4592	1.16624	0.221867	0.213549	0.273804	1	20.033	-1.32065	-0.401248	0.0251936	0.0521503	1	21.4592	1.59815	0.676404	0.000155455	0.000340245	1	15.7118	1.03763	0.0532883	0.766846	0.812172	1	21.4592	-1.5402	-0.623115	0.000502695	0.00145407	1	1205	20.2664	21.1854	79.3413	1142	20.416	21.281	78.4584	1050	19.4165
T66005614.5	KQ758780.1	complement(join(519560..519736,519812..519915,520010..520067))	339	267.693	-1.01992	-0.0284516	0.865785	0.902719	1	255.919	-1.99603	-0.99713	4.68076e-09	1.7807e-08	5.46853e-05	255.919	-2.07702	-1.05451	6.10486e-10	5.83658e-09	7.13231e-06	267.693	-1.95705	-0.968678	1.24249e-08	4.10869e-08	0.00014516	267.693	-2.03646	-1.02606	1.70465e-09	6.61861e-09	1.99154e-05	125.758	-1.04058	-0.0573841	0.738938	0.804943	1	1290	247.68	258.911	84.938	1245	254.089	264.854	85.5348	1260	265.989
T66005615.2	KQ758780.1	522262..523812	1551	318.469	-1.51385	-0.59822	1.66702e-05	4.4927e-05	0.194759	318.469	-1.33892	-0.421067	0.00244252	0.00474098	1	318.469	-1.30328	-0.382143	0.00595384	0.0148598	1	224.995	1.13065	0.177153	0.202785	0.259121	1	249.805	1.16157	0.216076	0.120294	0.167031	1	249.805	1.02735	0.0389237	0.779593	0.83667	1	7720	323.971	338.662	508.311	7129	318.004	331.477	489.781	6793	313.432
T66005616.1	KQ758780.1	complement(524137..525408)	1272	1.96231	5.32514	2.41282	5.46643e-06	1.56722e-05	0.0638643	0.540516	1.7059	0.770533	0.179334	0.23491	1	0.343644	-1.17606	-0.233962	0.710996	0.793065	1	1.96231	-3.1216	-1.64229	0.00081682	0.0016235	1	1.96231	-6.26268	-2.64678	2.01228e-06	5.83361e-06	0.0235094	0.540516	-2.00624	-1.0045	0.0930849	0.149609	1	6	0.307019	0.32094	0.39506	4	0.217565	0.226782	0.27481	9	0.506348
T66005617.3	KQ758780.1	525877..526143	267	1.78384	1.14362	0.193604	0.736447	0.794304	1	2.55259	1.90409	0.9291	0.0897654	0.12744	1	3.38947	2.25162	1.17097	0.0298979	0.0605578	1	2.55259	1.66497	0.735496	0.162623	0.212638	1	3.38947	1.96886	0.977362	0.0592134	0.0886302	1	3.38947	1.18252	0.241866	0.619579	0.704892	1	5	1.21888	1.27415	0.329217	4	1.03649	1.0804	0.27481	8	2.14423
T66005618.1	KQ758780.1	527271..528074	804	12.4784	18.5576	4.21394	3.33067e-16	2.36261e-15	3.89122e-12	0.759752	1.30052	0.379084	0.513446	0.581034	1	0.626056	-1.1979	-0.260504	0.672999	0.762004	1	12.4784	-14.2694	-3.83486	1.38778e-14	7.16774e-14	1.62134e-10	12.4784	-22.2301	-4.47444	1.11022e-16	7.07623e-16	1.29707e-12	0.759752	-1.55788	-0.639587	0.28871	0.387034	1	7	0.566686	0.592383	0.460904	8	0.688414	0.71758	0.549621	7	0.623068
T66005619.1	KQ758780.1	complement(528613..530208)	1596	192.192	2.29256	1.19696	6.66134e-16	4.64901e-15	7.78244e-12	116.194	1.6151	0.691628	3.13731e-06	8.84914e-06	0.0366531	78.3326	-1.0642	-0.0897629	0.546874	0.653352	1	192.192	-1.41945	-0.505334	0.000617865	0.00124737	1	192.192	-2.43974	-1.28672	0	0	0	116.194	-1.71879	-0.78139	1.44024e-07	7.65529e-07	0.00168263	1680	68.5137	71.6204	110.617	1869	81.02	84.4525	128.405	1906	85.4641
T66005620.2	KQ758780.1	532341..532703	363	2.62546	7.32278	2.87239	0.000145952	0.000352233	1	0.619385	2.03648	1.02608	0.227611	0.289104	1	0.326392	-1.49356	-0.578753	0.588603	0.691468	1	2.62546	-3.59581	-1.84632	0.00294092	0.00539045	1	2.62546	-10.937	-3.45115	0.000122465	0.000286325	1	0.619385	-3.0416	-1.60483	0.101164	0.160596	1	0	0	0	0	1	0.190594	0.198669	0.0687026	4	0.788582
T66005621.1	KQ758780.1	complement(537929..539083)	1155	39.5095	-1.06485	-0.0906516	0.569766	0.647401	1	47.0713	1.29779	0.376055	0.017956	0.0298067	1	49.6257	1.22865	0.297076	0.0618902	0.112697	1	47.0713	1.38195	0.466707	0.00330744	0.00600572	1	49.6257	1.30833	0.387728	0.0147963	0.0250022	1	49.6257	-1.05627	-0.0789789	0.618273	0.704091	1	776	43.7301	45.713	51.0945	598	35.8208	37.3384	41.0842	625	38.725
T66005622.1	KQ758780.1	complement(join(545685..546188,546390..549587))	3702	9.67151	5.95266	2.57354	1.25455e-14	7.93983e-14	1.46569e-10	1.87894	1.33994	0.422164	0.216566	0.277108	1	1.52872	-2.69565	-1.43063	9.58041e-05	0.000364943	1	9.67151	-4.4425	-2.15137	8.13916e-11	3.23875e-10	9.50898e-07	9.67151	-16.0463	-4.00417	0	0	0	1.87894	-3.612	-1.8528	3.655e-07	1.83189e-06	0.00427014	63	1.10766	1.15788	4.14813	92	1.71936	1.7922	6.32064	91	1.75913
T66005623.1	KQ758780.1	552429..555227	2799	12.7479	1.92987	0.948507	0.000998876	0.00214283	1	6.21236	-8.4295	-3.07545	0	0	0	6.21236	-1.33528	-0.417139	0.154148	0.240058	1	12.7479	-16.2679	-4.02395	0	0	0	12.7479	-2.57692	-1.36565	2.54597e-06	7.30288e-06	0.0297446	4.76057	6.31292	2.65831	4.44089e-16	5.91596e-15	5.18829e-12	260	6.04604	6.3202	17.1193	257	6.35252	6.62165	17.6566	244	6.23851
T66005624.1	KQ758780.1	complement(555441..557042)	1602	14.478	-1.71191	-0.775606	0.000760536	0.0016605	1	14.478	-4.62929	-2.21079	0	0	0	14.478	-1.52266	-0.606593	0.00852015	0.0202814	1	9.04988	-2.70417	-1.43518	6.25185e-09	2.11834e-08	7.30404e-05	9.72351	1.12429	0.169013	0.468584	0.540635	1	9.72351	3.04026	1.6042	8.64309e-11	7.02694e-10	1.00977e-06	364	14.789	15.4596	23.967	354	15.2882	15.9359	24.3207	299	13.3568
T66005625.1	KQ758780.1	558073..558669	597	86.565	-1.30716	-0.386439	0.00641783	0.0121013	1	125.695	1.58005	0.659969	2.42479e-06	6.91961e-06	0.0283289	115.977	1.3121	0.391876	0.00528192	0.0133655	1	125.695	2.06538	1.04641	1.02696e-13	5.00748e-13	1.19979e-09	115.977	1.71513	0.778314	3.54015e-08	1.21969e-07	0.000413596	125.695	-1.20422	-0.268093	0.0544526	0.0942753	1	801	87.3291	91.289	52.7406	755	87.4961	91.2029	51.8705	708	84.8697
T66005626.1	KQ758780.1	559728..563195	3468	30.3503	1.11821	0.161196	0.351686	0.433953	1	25.4859	-2.38909	-1.25646	8.57425e-13	4.49609e-12	1.00173e-08	30.4052	1.16744	0.22335	0.197264	0.294222	1	30.3503	-2.67151	-1.41765	6.66134e-16	3.70946e-15	7.78244e-12	30.4052	1.04402	0.0621548	0.719326	0.770716	1	30.4052	2.78912	1.47981	0	0	0	1366	25.6373	26.7998	89.9421	1271	25.3561	26.4303	87.321	1234	25.4642
T66005627.1	KQ758780.1	complement(563502..564521)	1020	31.9463	2.15761	1.10944	5.37601e-07	1.71419e-06	0.00628079	14.2178	1.10832	0.14838	0.510051	0.577695	1	21.6841	1.52598	0.609739	0.0063465	0.0156923	1	31.9463	-1.94673	-0.961056	1.3663e-05	3.38763e-05	0.159625	31.9463	-1.41392	-0.499697	0.0225656	0.0367638	1	21.6841	1.37684	0.461358	0.038593	0.070089	1	260	16.5911	17.3434	17.1193	180	12.2092	12.7265	12.3665	184	12.9096
T66005628.1	KQ758780.1	566146..566367	222	29.2193	1.25877	0.332018	0.302246	0.382323	1	22.458	1.12376	0.168339	0.604354	0.666982	1	21.8817	-1.18785	-0.248356	0.451685	0.567484	1	29.2193	-1.12014	-0.163679	0.610003	0.6722	1	29.2193	-1.49524	-0.580373	0.0750878	0.109424	1	22.458	-1.33487	-0.416695	0.205418	0.292599	1	56	16.4186	17.1631	3.68723	69	21.5036	22.4147	4.74048	86	27.7229
T66005629.1	KQ758780.1	566433..567350	918	41.8891	1.14344	0.193387	0.256769	0.332834	1	34.3071	-1.34929	-0.432205	0.0125851	0.0215621	1	34.3071	-1.07006	-0.0976971	0.570072	0.675129	1	41.8891	-1.54284	-0.625592	0.000284589	0.000601714	1	41.8891	-1.22356	-0.291084	0.0890728	0.127733	1	32.7729	1.26095	0.334508	0.0543622	0.0941467	1	473	33.5366	35.0573	31.1439	450	33.9145	35.3514	30.9162	455	35.4701
T66005630.1	KQ758780.1	complement(567491..568333)	843	26.7998	80.9725	6.33936	0	0	0	0.307509	1.05368	0.0754328	0.924175	0.946868	1	0.307509	-3.21061	-1.68285	0.103782	0.173341	1	26.7998	-76.8476	-6.26393	0	0	0	26.7998	-259.971	-8.02221	0	0	0	0.297492	-3.38295	-1.75828	0.0892058	0.144274	1	0	0	0	0	4	0.328283	0.342191	0.27481	7	0.594243
T66005631.1	KQ758780.1	569871..570242	372	22.7979	6.66154	2.73586	2.90026e-06	8.55434e-06	0.0338837	3.21308	-9.09412	-3.18493	0.000170129	0.000389043	1	3.21308	-36.0841	-5.17329	0.000161481	0.000591033	1	22.7979	-60.5808	-5.92079	7.94587e-13	3.68233e-12	9.28316e-09	22.7979	-240.375	-7.90915	5.8463e-09	2.16764e-08	6.83023e-05	0.310666	-3.96785	-1.98836	0.182202	0.264661	1	4	0.699871	0.731606	0.263374	16	2.97573	3.1018	1.09924	31	5.96365
T66005632.1	KQ758780.1	complement(570343..573471)	3129	13.8691	-6.67245	-2.73822	0	0	0	13.8691	-1.57974	-0.659691	0.00163754	0.00327088	1	13.8691	-1.34683	-0.429566	0.0397652	0.0774963	1	8.07341	4.22375	2.07853	0	0	0	10.5325	4.9542	2.30865	0	0	0	10.5325	1.17294	0.230125	0.274643	0.371462	1	740	15.3931	16.0911	48.7241	627	13.8637	14.451	43.0765	540	12.3504
T66005633.1	KQ758780.1	575884..579096	3213	25.1808	1.01244	0.0178345	0.902946	0.93184	1	23.2508	1.01454	0.0208301	0.886949	0.916605	1	37.1475	1.56174	0.64315	1.02172e-05	4.7218e-05	0.119367	25.1808	1.00208	0.00299561	0.983668	0.989598	1	37.1475	1.54255	0.625315	1.74347e-05	4.52343e-05	0.20369	37.1475	1.53935	0.62232	1.98041e-05	7.62094e-05	0.231372	1194	24.1877	25.2845	78.617	1122	24.1601	25.1836	77.0843	961	21.4046
T66005634.1	KQ758780.1	580425..583211	2787	19.5368	-1.35424	-0.437478	0.0145647	0.0256883	1	19.5368	-2.3315	-1.22126	1.93299e-11	9.21759e-11	2.25831e-07	21.0659	1.05483	0.0770106	0.666134	0.756752	1	15.3731	-1.72163	-0.783778	1.76794e-05	4.32562e-05	0.206548	21.0659	1.42849	0.514489	0.00407496	0.00766506	1	21.0659	2.45933	1.29827	9.86988e-13	9.94908e-12	1.1531e-08	771	18.006	18.8225	50.7653	743	18.4445	19.226	51.0461	863	22.1599
T66005635.1	KQ758780.1	584342..585976	1635	45.5755	-1.22868	-0.297104	0.0628698	0.0968624	1	104.572	2.49349	1.31817	1.11022e-16	7.51927e-16	1.29707e-12	78.6071	1.69015	0.757149	1.83643e-06	9.93749e-06	0.0214551	104.572	3.06369	1.61527	0	0	0	78.6071	2.07664	1.05425	3.34092e-11	1.49777e-10	3.90319e-07	104.572	-1.47531	-0.561019	0.000369454	0.00109691	1	1207	48.0497	50.2285	79.473	1054	44.6004	46.49	72.4126	1007	44.0763
T66005636.1	KQ758780.1	588128..589813	1686	30.8692	-1.03689	-0.0522571	0.754416	0.809426	1	29.8801	-1.38976	-0.474835	0.0048233	0.00895877	1	31.2983	1.02695	0.0383716	0.818577	0.877058	1	30.8692	-1.34032	-0.422578	0.0120758	0.0200135	1	31.2983	1.06483	0.0906286	0.587759	0.650572	1	31.2983	1.42722	0.513207	0.00233483	0.00578792	1	683	26.3672	27.5628	44.971	732	30.0379	31.3105	50.2903	783	33.2352
T66005637.1	KQ758780.1	complement(589913..592570)	2658	39.7811	-1.35299	-0.436149	0.00183921	0.00378198	1	39.7811	-1.05984	-0.0838411	0.54866	0.614986	1	46.3172	1.14028	0.189389	0.174607	0.266206	1	34.4807	1.2766	0.352308	0.0119764	0.0198553	1	46.3172	1.54279	0.625538	7.80058e-06	2.11743e-05	0.0911341	46.3172	1.20851	0.27323	0.0504814	0.0882895	1	1585	38.8128	40.5728	104.362	1684	43.8332	45.6902	115.695	1363	36.6973
T66005638.1	KQ758780.1	complement(593067..594131)	1065	36.4148	-1.16657	-0.222268	0.208741	0.278043	1	36.4148	-2.32702	-1.21849	1.90852e-11	9.11579e-11	2.22972e-07	36.4148	-1.30601	-0.385166	0.0304105	0.0615	1	33.389	-1.99476	-0.996218	4.2597e-08	1.34539e-07	0.00049766	33.389	-1.11953	-0.162898	0.360706	0.433861	1	28.416	1.78178	0.83332	5.19819e-06	2.1972e-05	0.0607305	508	31.0467	32.4545	33.4484	550	35.7297	37.2434	37.7864	632	42.4679
T66005639.1	KQ758780.1	598367..599299	933	165.488	-1.19765	-0.260212	0.0531525	0.0832303	1	165.488	-1.20746	-0.271975	0.0435554	0.0667792	1	165.488	-1.17983	-0.238575	0.076637	0.134659	1	147.706	-1.00819	-0.0117634	0.930502	0.949023	1	147.706	1.01511	0.021637	0.872549	0.903723	1	143.254	1.02342	0.0334004	0.804674	0.857835	1	2362	164.778	172.25	155.522	2218	164.473	171.442	152.382	2180	167.212
T66005640.1	KQ758780.1	complement(599592..600977)	1386	54.4343	1.27056	0.345461	0.0169629	0.0295171	1	40.1279	1.09103	0.125694	0.387297	0.457327	1	40.0217	-1.39305	-0.47825	0.00113594	0.00339155	1	54.4343	-1.16455	-0.219767	0.128545	0.172164	1	54.4343	-1.76995	-0.823711	1.74575e-08	6.21439e-08	0.000203956	40.1279	-1.51987	-0.603944	3.91284e-05	0.000140961	0.457137	858	40.2926	42.1196	56.4936	813	40.5829	42.3023	55.8552	759	39.1897
T66005641.1	KQ758780.1	602211..603167	957	24.0492	-1.29867	-0.377034	0.0410944	0.0659849	1	24.0492	-1.00374	-0.00539076	0.976596	0.983553	1	24.0492	-1.03377	-0.0479088	0.794637	0.857541	1	22.0616	1.29383	0.371643	0.0444513	0.0663589	1	23.7933	1.25625	0.329125	0.0755674	0.110082	1	23.7933	-1.02991	-0.0425181	0.81763	0.868634	1	383	26.0488	27.23	25.218	317	22.9173	23.8882	21.7787	310	23.1816
T66005642.1	KQ758780.1	complement(603497..606457)	2961	21.0094	23.5516	4.55775	0	0	0	4.45114	5.79388	2.53453	0	0	0	0.835846	-1.66908	-0.739052	0.0169054	0.0367589	1	21.0094	-4.06491	-2.02323	0	0	0	21.0094	-39.3095	-5.29681	0	0	0	4.45114	-9.67044	-3.27358	0	0	0	33	0.725398	0.758291	2.17283	38	0.887894	0.925511	2.6107	37	0.894246
T66005643.1	KQ758780.1	complement(join(607345..608772,609328..610041))	2142	48.819	-1.7957	-0.844544	1.3621e-09	5.5974e-09	1.59134e-05	48.819	-1.42296	-0.508899	0.000253456	0.000567266	1	61.8642	1.23884	0.308993	0.0252077	0.0521702	1	31.5265	1.26194	0.335645	0.0166486	0.0268729	1	61.8642	2.22459	1.15354	1.11022e-16	7.07623e-16	1.29707e-12	61.8642	1.76283	0.817892	3.87671e-09	2.57047e-08	4.52916e-05	1721	52.2952	54.6666	113.316	1463	47.2543	49.2562	100.512	1404	46.9074
T66005644.1	KQ758780.1	join(610243..610513,610608..610729)	393	266.077	-1.41956	-0.505448	0.000285396	0.000662748	1	341.464	1.39597	0.481265	0.000505767	0.0010896	1	276.612	1.01779	0.0254337	0.854694	0.905951	1	341.464	1.98167	0.986713	1.21891e-12	5.56707e-12	1.42406e-08	276.612	1.44481	0.530882	0.000139964	0.000325349	1	341.464	-1.37157	-0.455831	0.000995954	0.00269658	1	1592	263.664	275.62	104.823	1636	288.009	300.211	112.397	1354	246.558
T66005645.1	KQ758780.1	complement(610946..612481)	1536	51.7772	1.83793	0.878084	1.09017e-07	3.7427e-07	0.00127364	37.3026	1.54439	0.627042	0.000157969	0.000363083	1	26.2753	-1.11452	-0.156424	0.351192	0.46578	1	51.7772	-1.19007	-0.251043	0.126289	0.169551	1	51.7772	-2.04842	-1.03451	4.65121e-10	1.89075e-09	5.43401e-06	37.3026	-1.72126	-0.783466	2.5923e-06	1.15024e-05	0.0302858	600	25.425	26.5779	39.506	597	26.8905	28.0298	41.0155	569	26.5103
T66005646.1	KQ758780.1	613817..614638	822	6.57648	1.22093	0.287985	0.435807	0.52034	1	5.05492	-2.94733	-1.55941	0.000114975	0.000269837	1	5.05492	-1.92913	-0.947948	0.0149236	0.0329963	1	6.57648	-3.5985	-1.84739	4.0736e-06	1.06804e-05	0.0475918	6.57648	-2.35534	-1.23593	0.00136095	0.00275946	1	2.67985	1.52781	0.611461	0.144798	0.21783	1	54	4.27585	4.46974	3.55554	58	4.88171	5.08853	3.98475	69	6.00718
T66005647.1	KQ758780.1	complement(615129..619310)	4182	41.0612	1.95371	0.966213	2.30282e-10	1.01716e-09	2.69039e-06	34.3414	1.9038	0.928883	1.13776e-09	4.55687e-09	1.32924e-05	25.2169	1.25586	0.328677	0.0318423	0.0639637	1	41.0612	-1.02621	-0.0373302	0.805442	0.847517	1	41.0612	-1.55567	-0.637536	2.78222e-05	7.03564e-05	0.325047	34.3414	-1.51593	-0.600206	8.102e-05	0.000275002	0.946556	1205	18.7544	19.6048	79.3413	1293	21.391	22.2972	88.8325	1097	18.7722
T66005648.1	KQ758780.1	621494..623584	2091	19.4368	1.25799	0.331116	0.0797486	0.119618	1	14.7384	1.1135	0.155106	0.413923	0.48441	1	14.4341	-1.46758	-0.553439	0.0040315	0.0105002	1	19.4368	-1.12976	-0.176011	0.351092	0.419386	1	19.4368	-1.84619	-0.884555	3.80109e-06	1.06879e-05	0.0444081	14.7384	-1.63415	-0.708544	0.000228009	0.000706023	1	363	11.2993	11.8117	23.9012	479	15.8488	16.5203	32.9086	472	16.1541
T66005649.1	KQ758780.1	624746..624925	180	130.649	-2.05754	-1.04092	2.13838e-05	5.67401e-05	0.249826	130.649	-10.1288	-3.34039	0	0	0	130.649	-1.3551	-0.438399	0.0712607	0.126838	1	67.9097	-4.92278	-2.29947	3.33067e-16	1.88437e-15	3.89122e-12	98.4635	1.51837	0.602521	0.0146379	0.0247452	1	98.4635	7.47459	2.90199	0	0	0	327	118.243	123.605	21.5308	318	122.228	127.406	21.8474	381	151.477
T66005650.1	KQ758780.1	complement(625273..628467)	3195	207.227	-1.75735	-0.813405	1.12634e-08	4.25306e-08	0.00013159	207.227	-1.72097	-0.78322	3.86669e-08	1.33337e-07	0.000451745	207.227	-1.47375	-0.559494	8.55614e-05	0.00032882	0.999614	125.869	1.02114	0.0301849	0.832413	0.870556	1	143.571	1.19244	0.253912	0.0749547	0.109257	1	143.571	1.16775	0.223727	0.116754	0.181461	1	9863	200.927	210.038	649.413	9939	215.223	224.341	682.835	9176	205.53
T66005651.1	KQ758780.1	628989..629858	870	194.1	-1.27014	-0.344985	0.0145212	0.0256194	1	194.1	-1.53999	-0.622917	1.08558e-05	2.88247e-05	0.126829	223.258	1.12622	0.171487	0.223653	0.326292	1	163.249	-1.21246	-0.277932	0.0499461	0.0736675	1	223.258	1.43045	0.516472	0.000252025	0.00056656	1	223.258	1.73436	0.794405	1.99669e-08	1.18654e-07	0.000233273	2620	196.012	204.9	172.51	2404	191.175	199.274	165.161	2372	195.114
T66005652.1	KQ758780.1	complement(633693..633899)	207	13.1872	-1.07552	-0.10503	0.77527	0.827243	1	19.8763	1.62434	0.699857	0.0516034	0.0777211	1	25.3252	1.87281	0.905202	0.011399	0.026128	1	19.8763	1.74701	0.804886	0.0251834	0.0394796	1	25.3252	2.01423	1.01023	0.00474492	0.00880758	1	25.3252	1.15296	0.205345	0.556469	0.648049	1	45	14.1496	14.7912	2.96295	45	15.0404	15.6776	3.09162	30	10.3716
T66005653.1	KQ758780.1	633945..634529	585	22.7098	-1.15953	-0.213542	0.361027	0.443474	1	25.9196	1.23911	0.309303	0.182555	0.238727	1	28.115	1.20997	0.27497	0.236619	0.34116	1	25.9196	1.43679	0.522846	0.0246152	0.0386583	1	28.115	1.403	0.488512	0.0359776	0.0565638	1	28.115	-1.02408	-0.0343334	0.881944	0.91915	1	218	24.255	25.3548	14.3539	191	22.5888	23.5458	13.1222	174	21.2857
T66005654.1	KQ758780.1	complement(635785..636669)	885	5.49574	-1.1549	-0.207769	0.556942	0.635549	1	5.49574	-3.93813	-1.97751	5.1608e-07	1.58417e-06	0.00602936	9.28153	1.65122	0.723528	0.0375227	0.0737017	1	5.06837	-3.40993	-1.76974	7.37969e-06	1.887e-05	0.0862169	9.28153	1.90699	0.931297	0.00759794	0.0136229	1	9.28153	6.50271	2.70104	4.10727e-12	3.86355e-11	4.79852e-08	79	5.81011	6.07357	5.20163	59	4.61238	4.80778	4.05345	75	6.06473
T66005655.1	KQ758780.1	638871..639734	864	141.086	27.6019	4.78669	0	0	0	4.83553	-4.06328	-2.02265	2.79424e-06	7.93318e-06	0.0326451	4.83553	-7.93875	-2.98891	6.97996e-10	6.59231e-09	8.15469e-06	141.086	-112.154	-6.80934	0	0	0	141.086	-219.124	-7.77561	0	0	0	1.08783	-1.95378	-0.966266	0.0641151	0.108606	1	28	2.10933	2.20498	1.84362	70	5.60532	5.84279	4.80918	82	6.79194
T66005656.1	KQ758780.1	join(639960..639992,640394..641563)	1203	21.1236	1.27771	0.353556	0.0666309	0.101945	1	16.7903	1.18092	0.239911	0.215876	0.276483	1	19.4424	1.23204	0.301054	0.120179	0.196425	1	21.1236	-1.08196	-0.113645	0.554025	0.619153	1	21.1236	-1.03706	-0.0525015	0.784424	0.82831	1	19.4424	1.04329	0.0611434	0.751416	0.814812	1	284	15.3657	16.0625	18.6995	269	15.4704	16.1259	18.481	262	15.5858
T66005657.1	KQ758780.1	644085..645713	1629	26.5408	-1.27598	-0.351608	0.0533838	0.0835364	1	26.5408	-1.73944	-0.798623	1.41668e-05	3.69115e-05	0.165511	26.5408	-1.25997	-0.333394	0.0677604	0.121623	1	22.2981	-1.36322	-0.447015	0.0154089	0.0250205	1	22.2981	1.0127	0.0182134	0.920756	0.9421	1	21.5308	1.38054	0.465228	0.0119219	0.025124	1	614	24.5329	25.6453	40.4278	662	28.116	29.3071	45.4811	614	26.9737
T66005658.1	KQ758780.1	complement(646012..646707)	696	84.5197	-1.14668	-0.197464	0.198604	0.265935	1	84.5197	-1.27004	-0.344873	0.0254338	0.0409853	1	97.6678	1.13167	0.178459	0.244376	0.350399	1	78.8709	-1.10758	-0.147409	0.340017	0.407929	1	97.6678	1.29767	0.375923	0.0143082	0.0242406	1	97.6678	1.43727	0.523332	0.0006888	0.00193537	1	861	80.5183	84.1694	56.6912	875	86.9791	90.664	60.1148	837	86.0617
T66005659.1	KQ758780.1	complement(648510..648833)	324	1.47689	1.60553	0.683051	0.275614	0.353108	1	2.05456	2.58823	1.37197	0.0229063	0.0372203	1	2.22866	2.55223	1.35176	0.025475	0.0526582	1	2.05456	1.61207	0.688915	0.203035	0.259382	1	2.22866	1.58965	0.668709	0.218479	0.282574	1	2.22866	-1.0141	-0.0202065	0.968774	0.984961	1	4	0.803555	0.839992	0.263374	3	0.640608	0.667748	0.206108	5	1.10438
T66005660.11	KQ758780.1	649130..652081	2952	48.1799	3.1029	1.63362	0	0	0	26.5356	1.98964	0.992511	4.25305e-09	1.6238e-08	4.96883e-05	14.5164	-1.33319	-0.414884	0.0158071	0.0346415	1	48.1799	-1.55953	-0.641107	0.000119522	0.000265472	1	48.1799	-4.13676	-2.0485	0	0	0	26.5356	-2.65258	-1.40739	1.11022e-16	1.54598e-15	1.29707e-12	591	13.0308	13.6217	38.9134	726	17.0152	17.736	49.8781	557	13.5031
T66005661.1	KQ758780.1	complement(652266..653141)	876	51.2025	-2.54833	-1.34955	6.93112e-13	3.82867e-12	8.09763e-09	51.2025	-2.99883	-1.5844	1.11022e-16	7.51927e-16	1.29707e-12	51.2025	-1.88211	-0.912348	1.06221e-06	5.99506e-06	0.0124098	21.4867	-1.17678	-0.234849	0.22594	0.28577	1	27.752	1.35398	0.437204	0.0219465	0.0358702	1	27.752	1.59334	0.672053	0.000497625	0.00144119	1	654	48.5931	50.7965	43.0616	618	48.8091	50.8769	42.4582	688	56.2054
T66005662.1	KQ758780.1	653968..655839	1872	6.6747	1.86639	0.900251	0.00119134	0.00252787	1	8.69788	2.82133	1.49638	5.95439e-08	2.01172e-07	0.000695652	5.45274	1.59067	0.669635	0.0168535	0.036653	1	8.69788	1.51165	0.596126	0.0267442	0.0416992	1	6.6747	-1.17334	-0.230617	0.398816	0.473225	1	8.69788	-1.77368	-0.826743	0.00233488	0.00578792	1	110	3.82461	3.99804	7.24277	83	3.06753	3.19748	5.70232	82	3.13474
T66005663.2	KQ758780.1	656551..656703	153	3.26623	4.75017	2.24798	0.00575565	0.0109339	1	2.1878	3.70511	1.88952	0.0244215	0.0394737	1	1.65311	2.54331	1.3467	0.125072	0.20289	1	3.26623	-1.28206	-0.358463	0.528056	0.595721	1	3.26623	-1.86772	-0.901275	0.14827	0.201016	1	2.1878	-1.45681	-0.542813	0.408292	0.511208	1	2	0.850823	0.889404	0.131687	0	0	0	0	2	0.935475
T66005664.1	KQ758780.1	complement(657473..658369)	897	16.0863	4.12785	2.04539	7.30923e-11	3.3873e-10	8.53937e-07	6.66011	1.98805	0.991355	0.00201128	0.0039579	1	4.18386	1.12151	0.165444	0.616704	0.714887	1	16.0863	-2.07633	-1.05404	0.000502554	0.00102646	1	16.0863	-3.68062	-1.87995	1.91053e-09	7.3812e-09	2.23208e-05	6.66011	-1.77265	-0.825911	0.00986539	0.021187	1	45	3.26528	3.41335	2.96295	53	4.08789	4.26108	3.64124	45	3.59016
T66005665.1	KQ758780.1	678462..681095	2634	45.0827	13.373	3.74125	0	0	0	3.19678	-5.53327	-2.46813	5.47256e-09	2.06511e-08	6.39359e-05	3.19678	-6.04994	-2.59692	1.26271e-09	1.15613e-08	1.47522e-05	45.0827	-73.9964	-6.20938	0	0	0	45.0827	-80.9058	-6.33817	0	0	0	0.539717	-1.09338	-0.128789	0.778815	0.836142	1	81	2.00157	2.09233	5.33332	141	3.70356	3.86046	9.68707	143	3.8852
T66005666.2	KQ758780.1	complement(681430..682437)	1008	2.37242	1.80173	0.849386	0.0582997	0.0904895	1	1.22693	1.03285	0.0466286	0.920913	0.944469	1	2.44519	1.94759	0.961691	0.0326493	0.0653153	1	2.37242	-1.74443	-0.802757	0.0741111	0.105462	1	2.44519	1.08095	0.112306	0.793522	0.836255	1	2.44519	1.88565	0.915063	0.0424827	0.0762195	1	15	0.968571	1.01249	0.987651	24	1.64728	1.71707	1.64886	15	1.06494
T66005667.1	KQ758780.1	683955..685379	1425	15.537	-1.00276	-0.00397201	0.986158	0.992615	1	14.5364	-2.32397	-1.21659	2.67041e-07	8.44114e-07	0.00311984	14.5364	-1.19689	-0.259294	0.261085	0.369863	1	15.537	-2.31758	-1.21262	2.81074e-07	8.27567e-07	0.00328379	15.537	-1.1936	-0.255322	0.267758	0.337274	1	12.3903	1.94167	0.957298	5.69819e-05	0.000198544	0.665719	287	13.1089	13.7034	18.8971	321	15.585	16.2453	22.0535	297	14.9154
T66005668.1	KQ758780.1	join(687420..692177,692299..692391)	4851	5.38982	1.05472	0.0768657	0.675344	0.741546	1	11.3495	2.58893	1.37236	3.24185e-14	1.89562e-13	3.78745e-10	7.57751	1.55312	0.635167	0.000499588	0.00161457	1	11.3495	2.45461	1.29549	6.47482e-13	3.01736e-12	7.56453e-09	7.57751	1.47253	0.558301	0.00213345	0.00419614	1	11.3495	-1.66693	-0.737191	3.853e-05	0.000139063	0.450146	373	5.0047	5.23164	24.5596	330	4.70651	4.9059	22.6719	311	4.58799
T66005669.1	KQ758780.1	complement(695358..696203)	846	57.8241	1.1861	0.246231	0.11347	0.163209	1	75.8515	1.81258	0.858045	2.95294e-08	1.02983e-07	0.000344992	51.8044	1.11433	0.156174	0.317662	0.43004	1	75.8515	1.52818	0.611815	7.02483e-05	0.000160916	0.820711	57.8241	-1.06441	-0.0900561	0.562321	0.627049	1	75.8515	-1.62661	-0.701871	5.6485e-06	2.37721e-05	0.0659914	614	47.2388	49.3808	40.4278	554	45.306	47.2254	38.0613	519	43.9026
T66005670.1	KQ758780.1	join(698891..700266,700280..700310)	1407	10.753	1.53794	0.620998	0.0694924	0.105893	1	6.59448	-8.12637	-3.02261	2.75335e-14	1.61483e-13	3.21674e-10	6.59448	-1.67884	-0.747463	0.0332017	0.0662198	1	10.753	-12.4979	-3.64361	0	0	0	10.753	-2.58195	-1.36846	8.44563e-05	0.000200631	0.986703	4.01113	4.84047	2.27515	1.56482e-08	9.42846e-08	0.000182818	166	7.67918	8.02739	10.93	121	5.94987	6.20194	8.31302	121	6.15439
T66005671.1	KQ758780.1	701180..702406	1227	22.2881	1.88275	0.912841	0.00214314	0.00435297	1	11.1731	-9.272	-3.21288	0	0	0	11.1731	-1.55595	-0.637798	0.0360127	0.0710524	1	22.2881	-17.4569	-4.12572	0	0	0	22.2881	-2.92947	-1.55064	2.64914e-07	8.40801e-07	0.00309499	7.35275	5.95905	2.57508	2.07279e-13	2.23604e-12	2.42164e-09	223	11.8294	12.3658	14.6831	184	10.375	10.8146	12.6413	194	11.3149
T66005672.1	KQ758780.1	complement(702593..705976)	3384	27.7435	1.01855	0.0265124	0.800583	0.848903	1	52.7771	2.25254	1.17155	0	0	0	30.0076	1.15219	0.204378	0.051637	0.0971145	1	52.7771	2.21153	1.14504	0	0	0	30.0076	1.13121	0.177866	0.0896204	0.128423	1	52.7771	-1.95501	-0.967176	0	0	0	1440	27.697	28.9529	94.8145	1229	25.1268	26.1913	84.4355	1114	23.5585
T66005673.1	KQ758780.1	complement(707222..708322)	1101	698.707	-10.2462	-3.35702	0	0	0	698.707	-4.19069	-2.06719	0	0	0	698.707	-3.7386	-1.9025	0	0	0	153.361	2.445	1.28984	1.22125e-15	6.69222e-15	1.42678e-11	191.169	2.74066	1.45453	0	0	0	191.169	1.12092	0.164688	0.303869	0.402779	1	14421	852.528	891.186	949.528	9675	607.967	633.724	664.698	9779	635.625
T66005674.1	KQ758780.1	709921..712953	3033	25.9877	1.16233	0.217019	0.351559	0.433897	1	21.0486	-8.71405	-3.12334	0	0	0	21.0486	-1.69813	-0.76395	0.00112822	0.00337023	1	25.9877	-10.1286	-3.34036	0	0	0	25.9877	-1.97379	-0.980969	2.82437e-05	7.13142e-05	0.329971	12.6758	5.13154	2.35939	0	0	0	1077	23.1124	24.1604	70.9133	852	19.4349	20.2583	58.5346	873	20.5985
T66005675.1	KQ758780.1	complement(713487..714146)	660	29.1337	-4.66076	-2.22057	0	0	0	29.1337	-1.12952	-0.175713	0.477926	0.547305	1	29.1337	-1.40096	-0.486413	0.0509331	0.0959916	1	23.6935	4.12631	2.04485	8.88178e-15	4.64485e-14	1.03766e-10	21.2866	3.32684	1.73415	6.19215e-11	2.70984e-10	7.23429e-07	23.6935	-1.24031	-0.310699	0.214179	0.302789	1	287	28.3034	29.5868	18.8971	300	31.448	32.7803	20.6108	255	27.6497
T66005676.1	KQ758780.1	complement(715830..717164)	1335	83.7049	22.7965	4.51074	0	0	0	21.7509	6.89284	2.7851	0	0	0	110.329	31.4713	4.97597	0	0	0	83.7049	-3.30727	-1.72564	0	0	0	110.329	1.38053	0.465225	0.00456981	0.00850957	1	110.329	4.5658	2.19087	0	0	0	48	2.34024	2.44636	3.16048	77	3.99048	4.15954	5.2901	75	4.02044
T66005678.1	LNGJ01004413.1	complement(1012..1257)	246	1.01736	7.77401	2.95866	0.0384035	0.0620736	1	0.0937475	-3.33862	-1.73925	0.515971	0.583495	1	0.0937475	-3.70996	-1.8914	0.500585	0.610283	1	1.01736	-25.9545	-4.69791	0.0519267	0.0762381	1	1.01736	-28.8412	-4.85006	0.0582239	0.0872873	1	0	-1.11122	-0.152151	0.964497	0.983094	1	0	0	0	0	1	0.281242	0.293158	0.0687026	0	0
T66006050.1	LNGJ01004540.1	364..531	168	3.65835	7.63604	2.93282	0.00305668	0.00606405	1	2.94432	7.04194	2.81597	0.00481342	0.00894184	1	0.411819	-9.0887	-3.18407	0.226425	0.329594	1	3.65835	-1.08437	-0.116852	0.862769	0.895976	1	3.65835	-69.4017	-6.1169	0.015515	0.0261298	1	2.94432	-64.0021	-6.00005	0.0177546	0.0357079	1	0	0	0	0	3	1.23546	1.2878	0.206108	0	0
T66006090.1	LNGJ01004678.1	complement(1040..1963)	924	0.590183	2.18379	1.12683	0.0789171	0.118553	1	0.554887	2.37619	1.24865	0.0525743	0.0790204	1	2.85959	10.9285	3.45002	4.4127e-09	3.69295e-08	5.15536e-05	0.590183	1.0881	0.121815	0.823931	0.86324	1	2.85959	5.00436	2.32319	1.30502e-06	3.86378e-06	0.0152465	2.85959	4.59916	2.20137	5.37629e-06	2.26837e-05	0.0628113	6	0.422649	0.441814	0.39506	2	0.149752	0.156097	0.137405	2	0.1549
T66006119.2	LNGJ01004835.1	complement(1027..1242)	216	87.0296	1.65845	0.729833	0.0015601	0.00324664	1	826.41	18.3396	4.19689	0	0	0	148.723	2.97357	1.5722	6.32294e-12	8.13557e-11	7.38709e-08	826.41	11.0583	3.46705	0	0	0	148.723	1.79298	0.842363	0.000174326	0.000400048	1	826.41	-6.16752	-2.62469	0	0	0	217	65.3893	68.3544	14.288	131	41.9598	43.7375	9.00004	118	39.0951
T66006480.1	KQ758782.1	complement(473..2155)	1683	99.8318	-4.79105	-2.26034	0	0	0	99.8318	-2.07583	-1.05369	7.00551e-14	4.01596e-13	8.18453e-10	99.8318	-1.65599	-0.727694	2.14528e-07	1.3555e-06	0.00250632	44.2105	2.30801	1.20665	1.11022e-16	6.41163e-16	1.29707e-12	61.6136	2.89316	1.53265	0	0	0	61.6136	1.25353	0.325996	0.0212361	0.041586	1	2748	106.276	111.095	180.938	2346	96.4406	100.526	161.176	2276	96.7791
T66006481.6	KQ758782.1	complement(2986..4284)	1299	100.618	3.27344	1.71081	0	0	0	72.804	2.75847	1.46387	0	0	0	45.7626	1.55979	0.641351	6.04598e-06	2.92606e-05	0.0706352	100.618	-1.18669	-0.246942	0.0715974	0.102183	1	100.618	-2.09864	-1.06946	1.14353e-14	6.51065e-14	1.33599e-10	72.804	-1.76849	-0.822516	3.21831e-09	2.14978e-08	3.75996e-05	530	26.5563	27.7605	34.897	520	27.6956	28.8689	35.7254	582	32.0632
T66006482.1	KQ758782.1	join(5631..5675,5801..6487)	732	77.794	1.59922	0.677372	1.9244e-05	5.14654e-05	0.224828	109.906	2.63354	1.397	0	0	0	45.3958	-1.21755	-0.283983	0.0791634	0.138474	1	109.906	1.64676	0.719631	3.84345e-06	1.0111e-05	0.044903	77.794	-1.94714	-0.961355	1.82941e-09	7.07716e-09	2.1373e-05	109.906	-3.20647	-1.68099	0	0	0	511	45.4371	47.4974	33.646	504	47.636	49.6542	34.6261	441	43.1143
T66006483.1	KQ758782.1	complement(7198..7383)	186	2.96694	-1.28683	-0.363825	0.519581	0.600303	1	2.96694	-1.72682	-0.788119	0.1966	0.254615	1	2.96694	-1.1129	-0.15433	0.784769	0.849955	1	2.45165	-1.34192	-0.424295	0.496462	0.565098	1	2.7256	1.15628	0.209494	0.717819	0.769383	1	2.7256	1.55163	0.633789	0.309793	0.409009	1	7	2.44955	2.56062	0.460904	7	2.60376	2.71407	0.480918	10	3.84752
T66006484.1	KQ758782.1	complement(7424..8830)	1407	4.5135	1.21492	0.280858	0.406566	0.490743	1	3.47766	1.0199	0.0284268	0.933805	0.954224	1	4.70098	1.32604	0.407125	0.22986	0.333307	1	4.5135	-1.19121	-0.252431	0.456349	0.525325	1	4.70098	1.09147	0.126267	0.706801	0.759175	1	4.70098	1.30017	0.378698	0.264733	0.360601	1	61	2.82187	2.94982	4.01645	71	3.49124	3.63915	4.87789	81	4.11988
T66006485.1	KQ758782.1	9092..9736	645	31.3326	1.05082	0.0715161	0.748291	0.803998	1	27.8526	-1.22916	-0.297674	0.186425	0.243189	1	27.8526	-1.28167	-0.358029	0.112807	0.186228	1	31.3326	-1.29163	-0.36919	0.100256	0.138172	1	31.3326	-1.34681	-0.429545	0.0563682	0.0847772	1	22.2181	-1.04272	-0.0603553	0.790797	0.845896	1	253	25.5306	26.6883	16.6584	271	29.0687	30.3002	18.6184	261	28.9584
T66006486.1	KQ758782.1	complement(10136..13378)	3243	101.884	-1.28357	-0.36016	0.0108981	0.0197215	1	108.294	1.15573	0.208798	0.139548	0.188719	1	101.884	-1.76797	-0.822097	6.76712e-09	5.50559e-08	7.90602e-05	108.294	1.48345	0.568958	5.74129e-05	0.000132639	0.670754	84.9711	-1.37739	-0.461937	0.00113444	0.00233094	1	108.294	-2.04329	-1.03089	3.56493e-13	3.75217e-12	4.1649e-09	5883	118.074	123.428	387.357	4444	94.8076	98.8242	305.314	4204	92.7704
T66006487.1	LNGJ01005006.1	66..1031	966	36.6678	-1.39845	-0.483832	0.00572193	0.0108716	1	36.6678	-1.65963	-0.730865	3.57109e-05	8.87303e-05	0.41721	49.3269	1.31726	0.397536	0.0217416	0.0458165	1	28.029	-1.18676	-0.247033	0.16506	0.215395	1	49.3269	1.84212	0.881368	4.32483e-07	1.34059e-06	0.0050527	49.3269	2.18616	1.1284	1.48163e-10	1.16643e-09	1.73099e-06	571	38.4733	40.2179	37.5966	435	31.155	32.4749	29.8856	545	40.375
T66006488.1	LNGJ01005006.1	1607..2413	807	141.364	-1.44505	-0.531115	9.46574e-05	0.000234148	1	171.583	1.31984	0.400364	0.00306613	0.00586278	1	141.364	-1.06506	-0.0909377	0.502911	0.612351	1	171.583	1.90723	0.931479	6.77769e-12	2.93491e-11	7.91837e-08	135.612	1.35677	0.440178	0.00123718	0.0025256	1	171.583	-1.40571	-0.491302	0.00028611	0.000867235	1	1767	142.516	148.978	116.345	1618	138.714	144.591	111.161	1611	142.862
T66006489.1	LNGJ01005006.1	complement(2549..4153)	1605	46.0885	-1.05836	-0.0818353	0.561598	0.639862	1	47.0815	1.12462	0.169439	0.22907	0.290578	1	66.3128	1.42542	0.511386	0.000271561	0.000938376	1	47.0815	1.19026	0.251274	0.0744008	0.105848	1	66.3128	1.50861	0.593222	2.39142e-05	6.08427e-05	0.27939	66.3128	1.26747	0.341948	0.0148041	0.030402	1	1067	43.2703	45.2324	70.2549	1069	46.0807	48.0329	73.4431	1063	47.3971
T66006492.7	LNGJ01005116.1	241..792	552	94.7215	1.24059	0.311024	0.0431184	0.0689788	1	71.3735	-1.22162	-0.288792	0.0639265	0.0940977	1	71.3735	-1.05109	-0.0718833	0.643388	0.737851	1	94.7215	-1.51552	-0.599817	0.000107866	0.000241047	1	94.7215	-1.30397	-0.382907	0.013074	0.0223473	1	69.4626	1.16224	0.216909	0.165429	0.243659	1	635	74.8748	78.2699	41.8106	570	71.4417	74.4684	39.1605	523	67.8041
T66006506.1	KQ758783.1	complement(16823..17011)	189	5.99656	-5.77606	-2.53009	3.88922e-05	0.000100437	0.454377	5.99656	-14.0856	-3.81615	1.36813e-05	3.57262e-05	0.159839	5.99656	-1.77579	-0.828464	0.0876842	0.151071	1	1.08233	-2.43861	-1.28606	0.187137	0.240971	1	3.44004	3.25267	1.70162	0.00832482	0.0147877	1	3.44004	7.93199	2.98768	0.000885927	0.00242225	1	22	7.57638	7.91993	1.44855	15	5.49092	5.72355	1.03054	13	4.92238
T66006876.1	LNGJ01005244.1	820..987	168	0.538683	10.7195	3.42216	0.16236	0.223897	1	0.90676	20.5076	4.35808	0.0705013	0.10265	1	0	-1.02137	-0.0305007	0.992839	0.997973	1	0.90676	1.91311	0.935922	0.296522	0.362447	1	0.538683	-10.9485	-3.45266	0.177172	0.234646	1	0.90676	-20.9457	-4.38858	0.0816414	0.133794	1	0	0	0	0	0	0	0	0	0	0
T66007127.3	LNGJ01005361.1	67..225	159	5.62064	-1.44178	-0.527854	0.317206	0.397861	1	5.62064	-5.05278	-2.33708	0.000834352	0.00174036	1	5.62064	-3.53526	-1.82182	0.00438226	0.011337	1	4.1449	-3.50454	-1.80922	0.0110776	0.0184594	1	4.1449	-2.45201	-1.29396	0.0476349	0.0729168	1	1.56184	1.42925	0.515262	0.518737	0.613774	1	10	4.09358	4.27921	0.658434	19	8.26747	8.61773	1.30535	10	4.50087
T66008089.1	LNGJ01005528.1	join(2062..2088,2489..2911)	450	7771.05	1.63268	0.707244	2.42899e-05	6.41743e-05	0.283779	5125.16	1.24959	0.32146	0.0550528	0.0822799	1	4462.33	-1.61238	-0.689193	3.93043e-05	0.000160894	0.459192	7771.05	-1.30657	-0.385785	0.0212919	0.0338072	1	7771.05	-2.63251	-1.39644	1.11022e-16	7.07623e-16	1.29707e-12	5125.16	-2.01482	-1.01065	1.64298e-09	1.13984e-08	1.91949e-05	29120	4211.92	4402.9	1917.36	29471	4531.05	4723.01	2024.74	29202	4644.02
T66008877.3	LNGJ01005585.1	1397..4582	3186	1240.56	1.42432	0.510271	0.00232594	0.00470219	1	1779.78	2.37975	1.25081	8.33777e-14	4.74709e-13	9.74102e-10	1089.75	1.3094	0.388905	0.0203021	0.0431677	1	1779.78	1.6708	0.74054	9.86669e-06	2.48754e-05	0.115273	1240.56	-1.08776	-0.121366	0.468876	0.540722	1	1779.78	-1.81744	-0.861906	2.68679e-07	1.37796e-06	0.00313898	38556	787.675	823.392	2538.66	39113	849.359	885.343	2687.17	35816	804.498
T66008878.1	LNGJ01005606.1	121..2631	2511	128.156	-2.42484	-1.27789	0	0	0	128.156	-2.11774	-1.08253	9.99201e-16	6.44242e-15	1.16737e-11	128.156	-1.0304	-0.0431984	0.747719	0.821628	1	56.648	1.14501	0.195363	0.149682	0.197196	1	127.214	2.35331	1.23469	0	0	0	127.214	2.05527	1.03933	1.36557e-14	1.61478e-13	1.5954e-10	4916	127.428	133.207	323.686	4669	128.645	134.095	320.773	4505	128.393
T66008879.1	LNGJ01005606.1	complement(2840..3355)	516	49.9307	-3.13681	-1.6493	2.17271e-13	1.25724e-12	2.53837e-09	49.9307	-2.01449	-1.01042	5.07529e-06	1.39582e-05	0.0592946	49.9307	-1.53762	-0.620699	0.0046939	0.0120631	1	22.8758	1.55712	0.638881	0.00533995	0.00938286	1	33.1831	2.04004	1.0286	6.11046e-06	1.68131e-05	0.0713885	33.1831	1.31014	0.389716	0.0821787	0.134599	1	426	53.7354	56.172	28.0493	343	45.9897	47.9381	23.565	361	50.0669
T66009501.1	LNGJ01005708.1	1141..1995	855	0.663241	-2.9074	-1.53973	0.0222122	0.0377737	1	1.97905	3.18635	1.6719	0.00101096	0.00208272	1	0.663241	-1.35858	-0.442096	0.455894	0.571727	1	1.97905	9.26399	3.21163	3.6186e-07	1.05637e-06	0.00422761	0.494741	2.14003	1.09763	0.117372	0.1634	1	1.97905	-4.3289	-2.114	0.00010376	0.000343114	1	11	0.837389	0.87536	0.724277	7	0.566432	0.59043	0.480918	7	0.585903
T66009502.1	LNGJ01005708.1	complement(2325..3821)	1497	2858.73	-2.23916	-1.16296	7.29417e-14	4.3679e-13	8.52177e-10	2858.73	-1.74567	-0.80378	2.31825e-07	7.37585e-07	0.00270841	2858.73	-1.4324	-0.518432	0.000849893	0.00261504	1	1505.36	1.2827	0.359179	0.0208595	0.0331792	1	2037.88	1.56323	0.644528	3.37765e-05	8.4463e-05	0.394611	2037.88	1.2187	0.285348	0.0663859	0.111804	1	68262	2967.96	3102.54	4494.6	59643	2756.47	2873.25	4097.63	59654	2851.75
T66009503.1	LNGJ01005739.1	255..1208	954	0.616963	2.95502	1.56317	0.0811601	0.121432	1	0.208818	1.18461	0.244408	0.801619	0.843267	1	0.19279	-1.21963	-0.286446	0.779944	0.846455	1	0.616963	-2.49451	-1.31876	0.134413	0.1791	1	0.616963	-3.60403	-1.84961	0.0487714	0.0744443	1	0.208818	-1.44478	-0.530854	0.599842	0.687796	1	1	0.0682264	0.0713201	0.0658434	6	0.43513	0.453565	0.412216	1	0.0750145
T66009504.1	LNGJ01005745.1	101..394	294	3.47471	-1.55549	-0.637371	0.209609	0.278978	1	3.47471	-1.1827	-0.24208	0.627555	0.689064	1	12.158	3.37792	1.75613	0.000110622	0.000416635	1	2.71228	1.31521	0.395291	0.446323	0.515256	1	12.158	5.25432	2.3935	5.01088e-07	1.54506e-06	0.00585422	12.158	3.99505	1.99821	1.84543e-05	7.13204e-05	0.215602	20	4.42775	4.62853	1.31687	11	2.58858	2.69825	0.755729	14	3.4078
T66009505.1	LNGJ01005745.1	complement(615..1403)	789	357.759	-1.7172	-0.780059	2.76159e-07	9.07559e-07	0.00322637	357.759	-3.32636	-1.73394	0	0	0	357.759	-1.15045	-0.202193	0.182271	0.275505	1	223.492	-1.93708	-0.953885	4.74498e-10	1.76266e-09	5.54355e-06	317.353	1.49264	0.577867	0.000142562	0.000330859	1	317.353	2.89137	1.53175	0	0	0	4344	358.355	374.605	286.024	4029	353.294	368.262	276.803	3987	361.629
T66009506.1	LNGJ01005745.1	6476..8110	1635	9.12359	2.66487	1.41407	2.25232e-07	7.46279e-07	0.00263138	4.29592	1.4673	0.553168	0.0475798	0.0723795	1	17.3263	5.29295	2.40407	0	0	0	9.12359	-1.81617	-0.860898	0.00133952	0.00257649	1	17.3263	1.98619	0.990007	0.000136428	0.000317445	1	17.3263	3.60726	1.8509	3.40306e-12	3.21406e-11	3.97579e-08	67	2.66721	2.78816	4.41151	68	2.87745	2.99935	4.67178	93	4.0706
T66009507.1	LNGJ01005862.1	91..2070	1980	61.5805	1.43393	0.519975	5.54306e-05	0.000140751	0.647596	50.8732	1.3748	0.45922	0.000381092	0.000832984	1	48.5778	1.18043	0.239312	0.0647862	0.117149	1	61.5805	-1.04301	-0.0607552	0.636194	0.696463	1	61.5805	-1.21475	-0.280663	0.0292945	0.0468127	1	50.8732	-1.16466	-0.219908	0.08837	0.143308	1	1192	39.1843	40.9611	78.4853	1230	42.979	44.7998	84.5042	1068	38.6011
T66009509.1	LNGJ01005898.1	54..3134	3081	11.6344	1.10653	0.146039	0.357347	0.439924	1	19.0471	2.10411	1.07321	8.10818e-12	3.96849e-11	9.47279e-08	10.4718	1.04136	0.0584732	0.714112	0.795706	1	19.0471	1.90155	0.927173	2.90951e-09	1.01347e-08	3.39918e-05	11.6344	-1.06258	-0.0875658	0.581409	0.644765	1	19.0471	-2.02054	-1.01474	1.06569e-10	8.50443e-10	1.24505e-06	478	10.098	10.5559	31.4731	435	9.76818	10.182	29.8856	415	9.6394
T66009510.1	LNGJ01005898.1	3737..4957	1221	310.121	-1.04584	-0.0646619	0.701667	0.763915	1	368.012	1.32446	0.405407	0.0162754	0.0272688	1	489.05	1.58583	0.665234	8.02609e-05	0.000310905	0.937689	368.012	1.38518	0.470069	0.00533495	0.00937764	1	489.05	1.65852	0.729896	1.51003e-05	3.95555e-05	0.176417	489.05	1.19733	0.259827	0.123315	0.190046	1	6979	372.03	388.9	459.521	4620	261.784	272.874	317.406	4642	272.072
T66009511.1	LNGJ01005898.1	complement(5458..6993)	1536	39.4121	-1.02757	-0.0392396	0.812806	0.859834	1	38.0338	-2.21656	-1.14832	1.10524e-11	5.36679e-11	1.29125e-07	41.2991	1.06283	0.0879141	0.596038	0.697188	1	39.4121	-2.15708	-1.10908	5.23158e-11	2.10761e-10	6.11206e-07	41.2991	1.09214	0.127154	0.442948	0.5163	1	41.2991	2.35583	1.23624	2.65565e-13	2.83084e-12	3.1026e-09	818	34.6627	36.2345	53.8599	872	39.2773	40.9413	59.9087	862	40.1615
T66009512.1	LNGJ01005898.1	7743..8408	666	58.8142	1.26533	0.339511	0.0625248	0.0963564	1	43.4858	-1.459	-0.544978	0.0033673	0.00640301	1	48.4163	1.08863	0.122515	0.504171	0.613246	1	58.8142	-1.84611	-0.884489	1.67639e-06	4.61566e-06	0.0195852	58.8142	-1.16231	-0.216996	0.233738	0.299557	1	48.4163	1.58831	0.667493	0.000327896	0.000982511	1	461	45.0534	47.0963	30.3538	337	35.0084	36.4915	23.1528	469	50.3956
T66009513.1	LNGJ01005898.1	complement(8613..8915)	303	36.0989	1.14485	0.195153	0.464124	0.547713	1	40.148	1.48497	0.570435	0.0317083	0.0500809	1	54.9246	1.82936	0.871343	0.000979188	0.002966	1	40.148	1.29709	0.375282	0.154637	0.203174	1	54.9246	1.59791	0.67619	0.00997493	0.01743	1	54.9246	1.23192	0.300908	0.249657	0.344199	1	121	25.9922	27.1708	7.96705	141	32.1953	33.5593	9.68707	128	30.2316
T66009514.1	LNGJ01005898.1	join(9195..9259,9379..9706)	393	77.3362	1.35461	0.437878	0.0185483	0.0320468	1	93.4588	1.90829	0.932284	4.77718e-07	1.47261e-06	0.00558118	102.877	1.89319	0.920822	6.67517e-07	3.88764e-06	0.0077986	93.4588	1.40874	0.494406	0.00696778	0.0120266	1	102.877	1.39759	0.482944	0.00842775	0.0149433	1	102.877	-1.00798	-0.0114618	0.94992	0.974698	1	296	49.023	51.2459	19.4896	294	51.7572	53.9499	20.1986	325	59.1813
T66009515.1	LNGJ01005898.1	complement(join(9780..12589,12722..13733))	3822	13.166	1.2641	0.338113	0.0292066	0.0484344	1	16.6524	1.85614	0.892303	7.44178e-09	2.7671e-08	8.69424e-05	13.0332	1.30552	0.38462	0.0133306	0.0299272	1	16.6524	1.46834	0.554189	0.000299282	0.000630881	1	13.166	1.03276	0.0465061	0.763145	0.809058	1	16.6524	-1.42177	-0.507683	0.000951354	0.0025842	1	585	9.96245	10.4142	38.5184	556	10.0647	10.4911	38.1987	494	9.24975
T66009516.1	LNGJ01005918.1	2068..2253	186	27.34	1.42487	0.510828	0.134182	0.189444	1	19.5515	1.18379	0.243412	0.481726	0.551279	1	44.1342	2.39981	1.26292	0.000176751	0.000640304	1	27.34	-1.20365	-0.267415	0.42989	0.500054	1	44.1342	1.68423	0.752091	0.022395	0.0365216	1	44.1342	2.02723	1.01951	0.00230174	0.00571788	1	36	12.5977	13.1689	2.37036	62	23.0619	24.0389	4.25956	48	18.4681
T66009517.1	LNGJ01005972.1	complement(98..2269)	2172	0.126182	1.23413	0.303493	0.689759	0.753832	1	0.438445	4.8919	2.2904	0.000717428	0.00150967	1	0.657274	6.60098	2.72268	4.62893e-05	0.00018674	0.540798	0.438445	3.96385	1.9869	0.00176075	0.0033351	1	0.657274	5.3487	2.41919	0.000111165	0.000260687	1	0.657274	1.34937	0.432285	0.407345	0.51046	1	6	0.179801	0.187954	0.39506	2	0.0637069	0.0664059	0.137405	1	0.0329484
T66009518.1	KQ758784.1	2344..3102	759	11.0964	1.38633	0.47127	0.206407	0.275328	1	7.52011	-44.0995	-5.46269	3.60822e-14	2.10564e-13	4.21549e-10	7.52011	-1.94885	-0.962624	0.013236	0.0297377	1	11.0964	-61.1364	-5.93396	1.11022e-16	6.41163e-16	1.29707e-12	11.0964	-2.70175	-1.43389	0.000195967	0.000446554	1	3.94463	22.6285	4.50007	6.18707e-10	4.53472e-09	7.22835e-06	91	7.8037	8.15755	5.99175	75	6.83653	7.12616	5.1527	84	7.92011
T66009519.1	KQ758784.1	complement(7103..7828)	726	10.2311	33.2529	5.05541	5.07072e-12	2.59375e-11	5.92412e-08	0.276787	-1.36194	-0.44566	0.629132	0.690479	1	0.276787	-1.17662	-0.234646	0.794754	0.857588	1	10.2311	-45.2884	-5.50107	4.86311e-12	2.12554e-11	5.68157e-08	10.2311	-39.126	-5.29005	7.24087e-12	3.41937e-11	8.45951e-08	0.242993	1.1575	0.211015	0.825048	0.874368	1	6	0.537917	0.562309	0.39506	1	0.095297	0.0993344	0.0687026	2	0.197146
T66009520.1	KQ758784.1	complement(8526..12311)	3786	37.2755	1.77249	0.825774	4.18519e-09	1.64576e-08	4.88956e-05	27.6231	1.52595	0.609711	1.50863e-05	3.91849e-05	0.176254	32.2846	1.60365	0.68136	1.3146e-06	7.30661e-06	0.0153585	37.2755	-1.16156	-0.216063	0.122258	0.164726	1	37.2755	-1.10528	-0.144414	0.301488	0.373599	1	32.2846	1.05092	0.0716491	0.609182	0.695911	1	1045	17.9654	18.78	68.8064	1195	21.8375	22.7627	82.0996	1023	19.337
T66009521.1	KQ758784.1	complement(join(27049..28382,28431..28734))	1638	26.3693	1.22573	0.293645	0.0710716	0.10813	1	20.1078	1.04745	0.0668792	0.68302	0.738795	1	40.663	1.97812	0.984129	1.16446e-09	1.07206e-08	1.36044e-05	26.3693	-1.17021	-0.226766	0.163422	0.213539	1	40.663	1.61382	0.690484	1.72235e-05	4.47657e-05	0.201222	40.663	1.88851	0.91725	1.42416e-08	8.6344e-08	0.000166385	523	20.7821	21.7244	34.4361	480	20.2742	21.1331	32.9773	441	19.2672
T66009522.1	KQ758784.1	29340..30632	1293	1.1951	9.96414	3.31675	2.16998e-06	6.48484e-06	0.0253519	0.596411	5.84849	2.54806	0.000403081	0.000879074	1	0.138523	1.23979	0.310099	0.719061	0.799618	1	1.1951	-1.70371	-0.768682	0.103433	0.141982	1	1.1951	-8.03694	-3.00665	6.94136e-06	1.89521e-05	0.0810959	0.596411	-4.71731	-2.23796	0.00117559	0.00313	1	4	0.201355	0.210485	0.263374	1	0.0535079	0.0557748	0.0687026	1	0.0553471
T66009523.1	KQ758784.1	complement(join(30888..32511,32778..32788))	1635	16.6209	-1.12463	-0.169444	0.369091	0.451717	1	16.6209	-1.47564	-0.561344	0.00329442	0.00627568	1	16.8843	-1.00558	-0.00802161	0.966114	0.987326	1	15.7987	-1.31212	-0.3919	0.0404122	0.0607718	1	16.8843	1.11839	0.161423	0.393138	0.467722	1	16.8843	1.46746	0.553322	0.00383806	0.00903123	1	413	16.4412	17.1867	27.1933	404	17.0954	17.8197	27.7559	373	16.3262
T66009524.1	KQ758784.1	33571..35649	2079	5.65587	1.94486	0.959668	0.00110858	0.002363	1	2.71129	-1.44442	-0.530489	0.0858622	0.122512	1	4.64598	1.67317	0.742583	0.0122928	0.027903	1	5.65587	-2.8092	-1.49016	7.8079e-07	2.21784e-06	0.00912197	5.65587	-1.16238	-0.217086	0.452704	0.525479	1	4.64598	2.41676	1.27307	2.80744e-05	0.000104757	0.327993	90	2.81766	2.94543	5.92591	77	2.56243	2.67099	5.2901	80	2.75378
T66009525.1	KQ758784.1	complement(36361..37032)	672	83.1186	1.10773	0.147609	0.351747	0.433953	1	120.931	1.87537	0.907174	8.65879e-09	3.19018e-08	0.000101161	113.336	1.58301	0.662669	2.74096e-05	0.000116361	0.320226	120.931	1.69298	0.759565	1.33472e-06	3.70656e-06	0.0155935	113.336	1.42905	0.51506	0.0010738	0.00221568	1	120.931	-1.18469	-0.244505	0.118443	0.183702	1	755	73.1271	76.4431	49.7118	672	69.1857	72.1168	46.1682	637	67.8366
T66009526.1	KQ758784.1	38327..39127	801	76.9998	-1.25859	-0.331812	0.020442	0.0350284	1	79.59	1.12494	0.169846	0.233332	0.295407	1	76.9998	-1.07987	-0.110858	0.438574	0.553871	1	79.59	1.41584	0.501658	0.000450035	0.00092501	1	72.7677	1.1655	0.220954	0.123813	0.171477	1	79.59	-1.21479	-0.280704	0.0495662	0.086897	1	891	72.4012	75.6843	58.6665	898	77.5639	80.85	61.695	907	81.0342
T66009527.1	KQ758784.1	39500..42703	3204	11.6907	-1.35978	-0.443372	0.0188539	0.0325074	1	11.6907	-2.47439	-1.30707	1.35287e-11	6.52316e-11	1.58056e-07	11.6907	-1.8723	-0.90481	2.24905e-06	1.19707e-05	0.0262757	9.21447	-1.8197	-0.863701	8.63075e-06	2.19012e-05	0.100833	9.21447	-1.37691	-0.461437	0.0163474	0.0273935	1	6.37385	1.32158	0.402264	0.040724	0.0734339	1	546	11.0918	11.5947	35.9505	553	11.9412	12.4471	37.9926	539	12.039
T66009528.1	KQ758784.1	complement(join(42798..43473,43560..43618))	735	15.67	1.03994	0.056499	0.827795	0.871744	1	14.0866	-1.11922	-0.162497	0.535506	0.602148	1	18.3772	1.27843	0.35437	0.171683	0.262536	1	15.67	-1.16392	-0.218996	0.402009	0.471411	1	18.3772	1.22933	0.297871	0.248874	0.316608	1	18.3772	1.43084	0.516866	0.047547	0.0840126	1	156	13.8146	14.441	10.2716	146	13.743	14.3252	10.0306	151	14.7022
T66009529.1	KQ758784.1	complement(46559..46834)	276	0.411995	2.10215	1.07187	0.367187	0.449671	1	0.322431	1.9457	0.960288	0.433009	0.50397	1	1.01493	5.13316	2.35985	0.0318961	0.0640499	1	0.411995	-1.08041	-0.111581	0.911693	0.93433	1	1.01493	2.44186	1.28798	0.129497	0.178178	1	1.01493	2.63821	1.39956	0.119682	0.18537	1	2	0.471652	0.493039	0.131687	0	0	0	0	0	0
T66009530.1	KQ758784.1	51058..53424	2367	42.6859	45.0403	5.49314	0	0	0	0.897503	-1.40898	-0.49465	0.328927	0.397934	1	0.897503	-3.85029	-1.94497	0.000543329	0.0017458	1	42.6859	-63.4608	-5.98779	0	0	0	42.6859	-173.418	-7.43811	0	0	0	0.585683	-2.73268	-1.45032	0.0112261	0.0237943	1	9	0.247483	0.258705	0.592591	34	0.993795	1.0359	2.33589	48	1.45123
T66009531.1	KQ758784.1	54786..55250	465	17.5301	1.47603	0.561719	0.0487126	0.0769578	1	20.3569	1.99508	0.996447	0.000436812	0.000948387	1	14.7912	1.30496	0.384009	0.182571	0.275828	1	20.3569	1.35166	0.434728	0.116898	0.158143	1	17.5301	-1.13109	-0.17771	0.52877	0.595778	1	20.3569	-1.52884	-0.612437	0.0289945	0.0547065	1	81	11.3379	11.852	5.33332	76	11.3078	11.7868	5.2214	69	10.6192
T66009532.1	KQ758784.1	66224..66490	267	2.12059	1.05425	0.0762126	0.888978	0.92082	1	4.35671	2.51479	1.33044	0.00842791	0.0149436	1	1.97685	1.02695	0.038368	0.945371	0.973536	1	4.35671	2.38539	1.25422	0.0111205	0.0185257	1	2.12059	-1.02658	-0.0378446	0.945145	0.961104	1	4.35671	-2.44879	-1.29207	0.0112032	0.0237544	1	5	1.21888	1.27415	0.329217	10	2.59122	2.701	0.687026	7	1.87621
T66009533.1	KQ758784.1	67025..68764	1740	9.92823	2.28665	1.19324	7.72112e-05	0.000192954	0.902058	4.07068	-1.86328	-0.897847	0.00484313	0.00898846	1	4.07068	-1.76735	-0.821591	0.00978275	0.0228584	1	9.92823	-4.26068	-2.09108	2.17414e-11	9.06188e-11	2.54005e-07	9.92823	-4.04132	-2.01483	1.02109e-10	4.4036e-10	1.19293e-06	2.3569	1.05428	0.0762555	0.816179	0.867487	1	117	4.37661	4.57506	7.70368	105	4.175	4.35187	7.21378	89	3.66045
T66009534.7	KQ758784.1	69729..72056	2328	16.5762	-1.07956	-0.110439	0.574445	0.651681	1	16.5762	-3.45692	-1.78949	0	0	0	16.5762	-1.54607	-0.628603	0.00156159	0.00451698	1	16.4785	-3.20216	-1.67905	2.22045e-16	1.26482e-15	2.59415e-12	16.4785	-1.43213	-0.518164	0.00913011	0.0160595	1	10.9561	2.23594	1.16088	1.97589e-08	1.17597e-07	0.000230843	586	16.3838	17.1268	38.5842	520	15.4538	16.1086	35.7254	582	17.891
T66009535.1	KQ758784.1	complement(72313..73764)	1452	2.99459	6.99057	2.80541	1.32839e-08	4.98223e-08	0.000155196	0.542891	1.50447	0.589259	0.274084	0.340471	1	0.397149	-1.01168	-0.0167461	0.976459	0.991566	1	2.99459	-4.64653	-2.21615	2.21279e-06	5.9912e-06	0.025852	2.99459	-7.07219	-2.82216	1.77295e-08	6.30544e-08	0.000207134	0.542891	-1.52204	-0.606005	0.266592	0.362626	1	7	0.313785	0.328014	0.460904	8	0.381188	0.397338	0.549621	10	0.492864
T66009536.3	KQ758784.1	complement(join(77840..78238,78401..79321))	1320	0.448828	4.5588	2.18866	0.00491677	0.00945092	1	0.707276	8.30803	3.05451	5.69034e-05	0.000138385	0.664803	0.0958051	1.06988	0.0974426	0.918908	0.95487	1	0.707276	1.82241	0.865851	0.0942972	0.130871	1	0.448828	-4.26106	-2.09121	0.00732189	0.0131724	1	0.707276	-7.76542	-2.95706	0.000100793	0.00033463	1	2	0.0986182	0.10309	0.131687	2	0.104827	0.109268	0.137405	1	0.054215
T66009537.1	KQ758784.1	80182..81252	1071	1.30261	-1.59438	-0.672991	0.113476	0.163209	1	12.1624	10.1178	3.33882	0	0	0	4.87662	3.65301	1.86909	6.15989e-07	3.61457e-06	0.0071966	12.1624	16.1316	4.01181	0	0	0	4.87662	5.82427	2.54208	1.37725e-10	5.86601e-10	1.60905e-06	12.1624	-2.76971	-1.46974	9.47539e-06	3.84379e-05	0.110701	19	1.15469	1.20705	1.25102	24	1.55038	1.61606	1.64886	18	1.20275
T66009538.1	KQ758784.1	82843..84702	1860	443.597	-1.37389	-0.458265	0.00217437	0.00441258	1	443.597	-1.12154	-0.165483	0.268275	0.33425	1	443.597	-1.12999	-0.176315	0.238216	0.343123	1	363.534	1.225	0.292782	0.0502359	0.0740763	1	401.229	1.21584	0.28195	0.0593718	0.0888258	1	401.229	-1.00754	-0.0108323	0.942247	0.968271	1	13020	455.616	476.276	857.281	11090	412.51	429.987	761.912	12025	462.664
T66009539.1	KQ758784.1	complement(85305..86063)	759	534.542	3.28081	1.71405	0	0	0	541.715	3.86784	1.95153	0	0	0	363.163	2.33501	1.22343	0	0	0	541.715	1.17893	0.237475	0.0805815	0.113672	1	534.542	-1.40505	-0.490624	0.000315242	0.000700051	1	541.715	-1.65645	-0.728099	8.95495e-08	4.87742e-07	0.00104621	1548	132.749	138.768	101.926	1715	156.329	162.952	117.825	1788	168.585
T66009540.1	KQ758784.1	87538..87708	171	2.10118	2.03611	1.02581	0.268585	0.345848	1	0.93735	-17.8608	-4.15873	0.090584	0.128449	1	0.93735	-1.27887	-0.354867	0.737288	0.813537	1	2.10118	-36.3666	-5.18454	0.0325939	0.0499861	1	2.10118	-2.60391	-1.38068	0.160069	0.215051	1	0.742342	13.9661	3.80386	0.124909	0.192066	1	2	0.761263	0.795782	0.131687	3	1.21378	1.26521	0.206108	2	0.837004
T66009541.1	KQ758784.1	complement(87865..89796)	1932	36.9877	-1.08898	-0.122982	0.429943	0.51439	1	36.9877	-1.14309	-0.192939	0.216833	0.277313	1	36.9877	-1.04204	-0.0594095	0.703413	0.786936	1	36.313	-1.04968	-0.0699563	0.65436	0.712629	1	36.313	1.04505	0.0635729	0.683766	0.737886	1	36.2413	1.09697	0.133529	0.393488	0.496288	1	1134	38.2038	39.9362	74.6664	1045	37.4218	39.0073	71.7942	954	35.3374
T66009542.1	KQ758784.1	94852..102237	7386	5.10987	17.1111	4.09686	0	0	0	3.59976	13.8846	3.79542	0	0	0	2.84463	9.8653	3.30236	0	0	0	5.10987	-1.23237	-0.30144	0.342105	0.410014	1	5.10987	-1.73447	-0.794494	0.0126107	0.0216218	1	3.59976	-1.40742	-0.493054	0.122503	0.189038	1	31	0.273183	0.28557	2.04115	35	0.32785	0.341739	2.40459	25	0.242228
T66009543.1	KQ758784.1	complement(102324..103664)	1341	10.1444	-1.19086	-0.252005	0.417764	0.502272	1	10.1444	-5.61931	-2.49039	1.48104e-13	8.27497e-13	1.7303e-09	10.1444	-4.33314	-2.11541	1.53136e-10	1.59598e-09	1.78909e-06	9.1118	-4.7187	-2.23839	3.35179e-11	1.37593e-10	3.91589e-07	9.1118	-3.63866	-1.86341	1.8033e-08	6.40949e-08	0.00021068	2.3944	1.29682	0.37498	0.291617	0.390214	1	156	7.57176	7.9151	10.2716	199	10.2669	10.7019	13.6718	236	12.5944
T66009544.1	KQ758784.1	complement(104550..106652)	2103	11.627	-1.13395	-0.181351	0.343842	0.425856	1	12.0154	1.12332	0.167774	0.379721	0.449699	1	12.2042	1.02608	0.0371429	0.846251	0.899312	1	12.0154	1.27379	0.349125	0.0679578	0.0974172	1	12.2042	1.16352	0.218494	0.254697	0.323156	1	12.2042	-1.09477	-0.130631	0.494569	0.591952	1	409	12.6586	13.2326	26.93	330	10.8565	11.3165	22.6719	334	11.3658
T66009545.1	KQ758784.1	107675..109489	1815	262.207	-3.35039	-1.74433	0	0	0	262.207	-2.00795	-1.00572	3.13876e-11	1.46096e-10	3.66701e-07	262.207	-2.42183	-1.2761	0	0	0	120.075	1.66857	0.738608	1.20939e-06	3.37618e-06	0.0141293	110.633	1.38342	0.468234	0.00211225	0.00415865	1	120.075	-1.20612	-0.270374	0.0752665	0.124906	1	8329	298.688	312.231	548.41	6472	246.705	257.157	444.643	6118	241.227
T66009546.1	KQ758784.1	join(111067..111379,111566..112863)	1611	9.34854	-1.27364	-0.348963	0.160325	0.221483	1	9.34854	-1.36143	-0.445119	0.0751643	0.108641	1	9.34854	-1.21678	-0.283067	0.256272	0.364681	1	7.87151	-1.06892	-0.0961559	0.701987	0.755603	1	7.87453	1.04673	0.0658958	0.792508	0.835487	1	7.87453	1.11888	0.162052	0.520315	0.615142	1	276	11.151	11.6567	18.1728	201	8.6321	8.99781	13.8092	186	8.26249
T66009547.1	KQ758784.1	complement(113179..114657)	1479	8.38701	1.55167	0.633823	0.0450276	0.0717188	1	5.03535	-2.53323	-1.34098	6.73846e-05	0.00016212	0.787254	5.03535	-1.98935	-0.992296	0.00275163	0.0074709	1	8.38701	-3.93075	-1.9748	2.91159e-09	1.01389e-08	3.40162e-05	8.38701	-3.08682	-1.62612	6.87311e-07	2.0922e-06	0.00802986	2.58675	1.2734	0.348684	0.315141	0.414336	1	114	5.01692	5.24441	7.50615	105	4.91176	5.11985	7.21378	107	5.17737
T66009548.1	KQ758784.1	join(115152..115199,116048..116848)	849	172.473	1.11377	0.155454	0.248943	0.323839	1	391.36	2.93576	1.55374	0	0	0	175.786	1.18679	0.247067	0.0671058	0.120689	1	391.36	2.63587	1.39828	0	0	0	175.786	1.06556	0.0916129	0.496428	0.566383	1	391.36	-2.4737	-1.30667	0	0	0	2072	158.848	166.051	136.428	1797	146.439	152.643	123.459	1533	129.22
T66009549.1	KQ758784.1	118038..122318	4281	38.2389	-1.11694	-0.159551	0.284756	0.363069	1	38.2389	-1.25691	-0.329887	0.0272752	0.0436635	1	42.7651	1.09386	0.129429	0.385365	0.501026	1	36.5038	-1.12532	-0.170336	0.254461	0.316971	1	42.7651	1.22178	0.288979	0.0526661	0.0797122	1	42.7651	1.37489	0.459315	0.00211205	0.0052985	1	2609	39.667	41.4657	171.785	2271	36.7018	38.2568	156.024	2294	38.3479
T66009550.1	KQ758784.1	125048..126913	1866	3.99738	7.23992	2.85597	1.83663e-05	4.92933e-05	0.214574	0.523254	-1.10721	-0.146931	0.834573	0.871498	1	0.523254	-2.29581	-1.19901	0.10857	0.18043	1	3.99738	-8.01612	-3.0029	8.06212e-06	2.05072e-05	0.0941898	3.99738	-16.6215	-4.05498	1.64862e-08	5.88298e-08	0.000192609	0.431746	-2.07351	-1.05208	0.162159	0.239689	1	3	0.104643	0.109388	0.19753	24	0.889848	0.927547	1.64886	15	0.575272
T66009551.1	KQ758784.1	complement(126957..132146)	5190	18.1852	46.7245	5.54611	0	0	0	0.425858	1.26058	0.334084	0.396775	0.466866	1	0.368921	-1.04851	-0.0683384	0.865454	0.914813	1	18.1852	-37.066	-5.21202	0	0	0	18.1852	-48.991	-5.61445	0	0	0	0.425858	-1.32173	-0.402422	0.312288	0.411313	1	17	0.213198	0.222865	1.11934	36	0.4799	0.500232	2.47329	30	0.413664
T66009552.1	KQ758784.1	133612..137130	3519	14.9957	-1.03286	-0.0466469	0.74764	0.803497	1	23.0166	1.72752	0.788703	4.18485e-08	1.43799e-07	0.000488916	14.4788	-1.05101	-0.071771	0.621882	0.719493	1	23.0166	1.78429	0.83535	6.15897e-09	2.08808e-08	7.19552e-05	14.9957	-1.01757	-0.0251241	0.862812	0.895622	1	23.0166	-1.81563	-0.860474	2.45754e-09	1.66733e-08	2.87114e-05	819	15.1484	15.8353	53.9257	752	14.7848	15.4111	51.6644	664	13.5034
T66009553.1	KQ758784.1	complement(join(137214..138855,139270..139292))	1665	35.5255	-2.58786	-1.37176	0	0	0	35.5255	-2.12008	-1.08412	1.34978e-11	6.51091e-11	1.57694e-07	35.5255	-1.10349	-0.142068	0.367487	0.482623	1	15.3989	1.22064	0.287638	0.079053	0.111732	1	32.8712	2.34517	1.22969	2.36478e-14	1.3238e-13	2.76277e-10	32.8712	1.92126	0.942054	4.63467e-09	3.03514e-08	5.41468e-05	934	36.5118	38.1674	61.4977	839	34.8629	36.3399	57.6415	819	35.2017
T66009554.1	KQ758784.1	140074..140976	903	0.828362	3.30896	1.72638	0.00395921	0.00773761	1	43.0608	197.383	7.62486	0	0	0	7.29289	30.2267	4.91775	0	0	0	43.0608	59.6512	5.89848	0	0	0	7.29289	9.13481	3.19137	0	0	0	43.0608	-6.5301	-2.70711	0	0	0	3	0.216239	0.226044	0.19753	3	0.229853	0.239591	0.206108	3	0.237754
T66009555.1	KQ758784.1	complement(141051..142814)	1764	33.707	-1.15023	-0.201918	0.208001	0.277185	1	33.707	-1.9252	-0.945005	6.37945e-09	2.38805e-08	7.45311e-05	33.707	-1.12073	-0.164442	0.306201	0.41811	1	31.4172	-1.67375	-0.743088	5.08935e-06	1.32396e-05	0.0594589	31.4172	1.02632	0.0374755	0.815809	0.855344	1	30.7268	1.7178	0.780563	1.74199e-06	7.91278e-06	0.0203517	894	32.9868	34.4825	58.864	919	36.044	37.571	63.1377	791	32.0901
T66009556.1	KQ758784.1	join(157048..157243,157348..157871)	720	25.6028	1.10743	0.147219	0.514199	0.595204	1	22.0862	1.11236	0.153627	0.497456	0.566064	1	31.6301	1.4302	0.516219	0.0218305	0.0459624	1	25.6028	1.00445	0.0064077	0.977314	0.985283	1	31.6301	1.29146	0.369	0.0995023	0.141127	1	31.6301	1.28573	0.362592	0.106671	0.16816	1	256	23.1424	24.1918	16.8559	217	20.8518	21.7352	14.9085	210	20.8728
T66009557.2	KQ758784.1	159559..161490	1932	1.25829	1.57515	0.655485	0.125894	0.179155	1	1.76182	2.56798	1.36064	0.00124105	0.00252951	1	1.32245	1.73853	0.797866	0.0631476	0.114683	1	1.76182	1.63031	0.70515	0.0816995	0.115083	1	1.32245	1.10372	0.14238	0.73054	0.780298	1	1.76182	-1.4771	-0.56277	0.165929	0.244273	1	23	0.774857	0.809993	1.5144	15	0.537156	0.559913	1.03054	25	0.926033
T66009558.1	KQ758784.1	complement(161708..162766)	1059	68.9389	-1.71887	-0.781459	1.55805e-06	4.72798e-06	0.0182027	68.9389	-1.50893	-0.593527	0.000263572	0.000588666	1	68.9389	-1.99465	-0.996134	1.18439e-09	1.08784e-08	1.38373e-05	43.0089	1.13913	0.187933	0.251421	0.313585	1	43.0089	-1.16044	-0.214675	0.193128	0.253433	1	41.9595	-1.32189	-0.402608	0.0146536	0.030151	1	1159	71.2342	74.4643	76.3125	1133	74.0202	77.1561	77.8401	911	61.5625
T66009559.1	KQ758784.1	164158..167211	3054	10.9967	1.00777	0.0111722	0.947314	0.966732	1	17.4304	1.85751	0.893368	9.56885e-08	3.16514e-07	0.00111793	18.5098	1.77381	0.826852	8.12511e-07	4.66924e-06	0.00949257	17.4304	1.84318	0.882196	1.29768e-07	3.93583e-07	0.00151608	18.5098	1.76013	0.81568	1.08269e-06	3.22682e-06	0.0126491	18.5098	-1.04718	-0.0665161	0.688038	0.761151	1	519	11.0611	11.5627	34.1727	460	10.4209	10.8624	31.6032	388	9.09193
T66009560.1	KQ758784.1	168048..169001	954	255.302	-6.99422	-2.80616	0	0	0	255.302	-3.33171	-1.73626	0	0	0	255.302	-9.81573	-3.2951	0	0	0	70.5885	2.09929	1.0699	1.89343e-08	6.1756e-08	0.00022121	39.1894	-1.40341	-0.488933	0.0116819	0.0201387	1	70.5885	-2.94616	-1.55883	5.55112e-16	7.30334e-15	6.48537e-12	5566	379.748	396.968	366.484	2564	185.946	193.823	176.154	2669	200.214
T66009561.1	KQ758784.1	169651..170643	993	143.637	-6.1839	-2.62852	0	0	0	143.637	-3.56351	-1.8333	0	0	0	143.637	-9.08921	-3.18415	0	0	0	37.0927	1.73534	0.795219	8.96521e-05	0.000202671	1	24.9993	-1.46982	-0.555637	0.00752435	0.0135034	1	37.0927	-2.55064	-1.35086	5.82381e-11	4.81525e-10	6.80396e-07	3026	198.345	207.339	199.242	1624	113.15	117.943	111.573	1657	119.417
T66009562.1	KQ758784.1	172892..173287	396	29.5092	-2.15802	-1.10971	0.000896073	0.00193366	1	29.5092	-1.00927	-0.013306	0.967674	0.97881	1	29.5092	-1.33492	-0.416754	0.207501	0.30671	1	26.9047	2.13821	1.09641	0.00104692	0.00204604	1	22.577	1.61659	0.692957	0.0396217	0.0616543	1	26.9047	-1.32267	-0.403448	0.222935	0.31276	1	177	29.0924	30.4115	11.6543	184	32.1469	33.5088	12.6413	151	27.2882
T66009563.1	KQ758784.1	complement(173593..174606)	1014	82.8691	-2.37816	-1.24984	5.11258e-13	2.86064e-12	5.97302e-09	82.8691	-2.17151	-1.1187	1.04994e-10	4.65518e-10	1.22664e-06	82.8691	-1.48199	-0.567532	0.000971078	0.00294296	1	37.4636	1.09516	0.131147	0.453998	0.52298	1	57.1498	1.60471	0.682312	8.82505e-05	0.000209261	1	57.1498	1.46527	0.551165	0.0015517	0.00401161	1	1368	87.811	91.7928	90.0738	1163	79.352	82.7138	79.9012	1154	81.4444
T66009564.1	KQ758784.1	175795..176382	588	2191.25	-6.07203	-2.60218	0	0	0	2191.25	-3.72556	-1.89746	0	0	0	2191.25	-1.93376	-0.951408	1.77637e-09	1.58786e-08	2.07534e-05	540.477	1.62983	0.704721	9.17799e-06	2.32243e-05	0.107226	1157.91	3.14001	1.65077	0	0	0	1157.91	1.92659	0.946048	2.36909e-09	1.61388e-08	2.76781e-05	20323	2249.63	2351.64	1338.14	18026	2120.99	2210.85	1238.43	18102	2203.14
T66009565.1	KQ758784.1	complement(177911..178984)	1074	6.39127	4.83406	2.27324	2.05395e-08	7.55312e-08	0.000239963	1.23369	-1.19314	-0.25476	0.571174	0.6368	1	1.80421	1.4267	0.512681	0.232509	0.336355	1	6.39127	-5.7677	-2.528	1.29391e-09	4.64417e-09	1.51168e-05	6.39127	-3.38828	-1.76055	8.06663e-06	2.18407e-05	0.0942424	1.80421	1.70225	0.767442	0.081127	0.133212	1	22	1.33327	1.39373	1.44855	14	0.901861	0.94007	0.961837	22	1.46593
T66009566.2	KQ758784.1	181473..181820	348	0.911186	1.17484	0.232466	0.731003	0.789431	1	1.13302	1.70381	0.768761	0.238696	0.30148	1	1.43676	1.92503	0.94488	0.14234	0.225302	1	1.13302	1.45024	0.536295	0.388956	0.45822	1	1.43676	1.63854	0.712414	0.245676	0.313036	1	1.43676	1.12984	0.176119	0.764317	0.824989	1	3	0.561103	0.586546	0.19753	5	0.994047	1.03616	0.343513	3	0.61693
T66009567.1	KQ758784.1	184599..184841	243	0.469386	13.1656	3.71871	0.124935	0.178067	1	0	1.08798	0.12165	0.970464	0.97881	1	0	-1.02137	-0.0305007	0.992827	0.997973	1	0.469386	-12.101	-3.59706	0.132044	0.176305	1	0.469386	-13.4469	-3.74921	0.13896	0.189657	1	0	-1.11122	-0.15215	0.963964	0.983094	1	0	0	0	0	0	0	0	0	0	0
T66009568.1	KQ758784.1	join(185826..186587,186872..187666)	1557	48.6734	-1.02424	-0.0345578	0.803359	0.851459	1	46.5912	1.06753	0.0942714	0.497233	0.565866	1	51.438	1.07948	0.110331	0.426975	0.542847	1	48.6734	1.09341	0.128829	0.35317	0.42146	1	51.438	1.10565	0.144889	0.296465	0.368429	1	51.438	1.01119	0.0160596	0.907928	0.940116	1	1126	47.0707	49.2051	74.1397	1146	50.9228	53.0802	78.7332	909	41.78
T66009569.1	KQ758784.1	188135..190588	2454	21.6419	-1.12768	-0.173362	0.31064	0.391121	1	21.6419	-1.08642	-0.119587	0.484965	0.554442	1	23.6032	1.06666	0.0931008	0.585881	0.688722	1	20.4503	1.03798	0.0537754	0.753675	0.801857	1	23.6032	1.20285	0.266463	0.119195	0.165682	1	23.6032	1.15884	0.212687	0.214292	0.302886	1	883	23.42	24.482	58.1397	774	21.8214	22.7459	53.1758	675	19.6844
T66009570.1	KQ758784.1	complement(190959..193040)	2082	165.995	-3.58894	-1.84356	0	0	0	165.995	-1.49994	-0.584903	4.04358e-05	9.99389e-05	0.472411	165.995	-1.56711	-0.648109	5.44227e-06	2.65923e-05	0.0635821	101.716	2.39273	1.25866	0	0	0	108.221	2.29016	1.19545	1.11022e-16	7.07623e-16	1.29707e-12	108.221	-1.04479	-0.0632068	0.658076	0.737557	1	5523	172.661	180.491	363.653	5098	169.408	176.586	350.246	4536	155.914
T66009571.1	KQ758784.1	194452..194676	225	22.2187	1.29344	0.371218	0.25883	0.335134	1	28.1224	1.90673	0.931101	0.00422092	0.00791541	1	34.4741	2.10338	1.07271	0.000950249	0.00288808	1	28.1224	1.47415	0.559883	0.0798898	0.112778	1	34.4741	1.62618	0.70149	0.0277943	0.0446413	1	34.4741	1.10313	0.141608	0.653448	0.733791	1	58	16.7782	17.539	3.81892	59	18.142	18.9106	4.05345	41	13.0405
T66009572.1	KQ758784.1	195203..198331	3129	29.1578	134.225	7.06851	0	0	0	0.608045	3.19751	1.67695	0.00055217	0.00118193	1	0.281244	1.34199	0.424369	0.414434	0.530961	1	29.1578	-41.9779	-5.39156	0	0	0	29.1578	-100.019	-6.64414	0	0	0	0.608045	-2.38267	-1.25258	0.00773391	0.0170161	1	10	0.208015	0.217448	0.658434	10	0.221111	0.230479	0.687026	8	0.182969
T66009573.1	KQ758784.1	complement(198473..199315)	843	1.91897	2.06243	1.04435	0.0372784	0.0604642	1	5.59353	6.96814	2.80077	6.15019e-09	2.30667e-08	7.18526e-05	1.22881	1.37684	0.461363	0.377006	0.49268	1	5.59353	3.3786	1.75643	7.52478e-05	0.000171636	0.87912	1.91897	-1.49794	-0.582985	0.231485	0.297191	1	5.59353	-5.06096	-2.33941	5.46878e-07	2.68679e-06	0.00638918	11	0.849309	0.887821	0.724277	13	1.06692	1.11212	0.893134	8	0.679135
T66009574.1	KQ758784.1	199703..200143	441	88.5911	-1.10277	-0.141135	0.390897	0.474281	1	88.5911	-1.08574	-0.118679	0.471811	0.541737	1	92.241	1.01779	0.0254356	0.877202	0.923858	1	86.0331	1.01569	0.0224566	0.891761	0.918572	1	92.241	1.12239	0.166571	0.311861	0.384292	1	92.241	1.10505	0.144114	0.382861	0.485401	1	655	96.6726	101.056	43.1274	540	84.7171	88.3062	37.0994	520	84.3837
T66009575.1	KQ758784.1	complement(join(200322..202057,202205..202677,202866..202912))	2256	39.0853	1.32232	0.403068	0.0140468	0.0248537	1	27.7139	1.08932	0.123431	0.453669	0.525034	1	27.6894	-1.0515	-0.0724524	0.660782	0.752575	1	39.0853	-1.21389	-0.279637	0.0882478	0.123252	1	39.0853	-1.39042	-0.475521	0.00382571	0.00722998	1	27.7139	-1.14543	-0.195883	0.235241	0.327337	1	975	28.1298	29.4053	64.1973	966	29.6247	30.8798	66.3667	798	25.3138
T66009576.1	KQ758784.1	join(203599..203675,203760..204294)	612	42.097	9.74208	3.28423	1.55431e-15	1.05699e-14	1.8159e-11	4.07457	-1.40802	-0.49367	0.265146	0.330951	1	4.07457	-1.9095	-0.933197	0.0403046	0.0783883	1	42.097	-13.7171	-3.7779	0	0	0	42.097	-18.6025	-4.21743	0	0	0	2.66693	-1.35616	-0.439527	0.344643	0.44548	1	42	4.46682	4.66937	2.76542	20	2.26097	2.35676	1.37405	47	5.49592
T66009577.1	KQ758784.1	complement(204500..205618)	1119	20.5006	-1.14189	-0.191429	0.299216	0.37935	1	29.5664	1.57	0.65076	0.000354624	0.000778627	1	31.5467	1.50739	0.592056	0.00117331	0.003496	1	29.5664	1.79277	0.842189	3.95812e-06	1.0394e-05	0.0462427	31.5467	1.72128	0.783485	1.81593e-05	4.69161e-05	0.212155	31.5467	-1.04153	-0.0587037	0.745093	0.809835	1	350	20.3582	21.2813	23.0452	351	21.7017	22.6211	24.1146	304	19.4418
T66009578.1	KQ758784.1	join(209375..209445,209549..211499)	2022	55.2086	-2.22774	-1.15558	1.62093e-14	1.01377e-13	1.89373e-10	55.2086	-4.89997	-2.29277	0	0	0	55.2086	-1.79918	-0.847338	1.73469e-08	1.31943e-07	0.000202664	26.5578	-2.19952	-1.13719	3.45834e-13	1.63977e-12	4.04038e-09	31.3799	1.2382	0.308245	0.0423489	0.0655313	1	31.3799	2.72345	1.44543	0	0	0	1683	54.1756	56.6322	110.814	1656	56.6624	59.063	113.772	1548	54.7877
T66009579.1	KQ758784.1	complement(211765..212448)	684	36.4246	-1.24548	-0.316698	0.0777864	0.117005	1	62.8798	1.88167	0.912014	2.32339e-07	7.3902e-07	0.00271442	40.6731	1.09311	0.128434	0.472172	0.584982	1	62.8798	2.34358	1.22871	4.10139e-12	1.80408e-11	4.79165e-08	40.6731	1.36144	0.445131	0.0131353	0.0224357	1	62.8798	-1.7214	-0.783581	8.77682e-06	3.5853e-05	0.10254	346	32.9246	34.4176	22.7818	369	37.3238	38.9051	25.3513	373	39.0253
T66009580.1	KQ758784.1	213282..213488	207	136.903	1.29484	0.372775	0.0554713	0.0864441	1	117.457	1.29069	0.368141	0.0593449	0.0880862	1	98.9876	-1.04314	-0.060931	0.757148	0.828954	1	136.903	-1.00322	-0.00463347	0.980901	0.987409	1	136.903	-1.3507	-0.433706	0.0264258	0.042578	1	117.457	-1.34637	-0.429072	0.0285552	0.0539734	1	306	96.217	100.58	20.1481	281	93.9187	97.8976	19.3054	309	106.827
T66009581.1	KQ758784.1	complement(213823..215673)	1851	40.9466	1.82725	0.869673	1.41169e-05	3.85076e-05	0.164928	24.057	1.24019	0.310567	0.122929	0.168645	1	30.0259	1.39117	0.476296	0.0178593	0.0384963	1	40.9466	-1.47336	-0.559106	0.00514489	0.00906876	1	40.9466	-1.31346	-0.393377	0.0487455	0.0744144	1	30.0259	1.12173	0.165729	0.408804	0.511683	1	668	23.4893	24.5545	43.9834	502	18.7635	19.5584	34.4887	544	21.0323
T66009582.1	KQ758784.1	complement(216258..222077)	5820	21.7303	1.77037	0.824051	9.16926e-10	3.82587e-09	1.07124e-05	27.7716	2.63021	1.39518	0	0	0	22.2194	1.8919	0.919834	8.5435e-12	1.07442e-10	9.98137e-08	27.7716	1.48568	0.571128	1.74955e-05	4.28332e-05	0.2044	22.2194	1.06865	0.0957829	0.472858	0.544598	1	27.7716	-1.39025	-0.475345	0.000355234	0.00105791	1	932	10.423	10.8957	61.366	1002	11.9113	12.416	68.84	991	12.1855
T66009583.1	KQ758784.1	223917..225701	1785	25.7761	1.22839	0.296773	0.082533	0.123256	1	20.6179	1.14676	0.197565	0.249557	0.313435	1	19.5832	-1.06999	-0.0975945	0.57155	0.676674	1	25.7761	-1.07119	-0.0992081	0.560922	0.62531	1	25.7761	-1.31437	-0.394368	0.0215027	0.0352436	1	20.6179	-1.22702	-0.29516	0.0864852	0.140627	1	517	18.8518	19.7066	34.041	567	21.9766	22.9077	38.9544	447	17.921
T66009584.1	KQ758784.1	complement(226085..226519)	435	39.461	-1.9127	-0.935613	0.000249681	0.000584808	1	39.461	-1.07557	-0.105102	0.67655	0.732882	1	39.461	-1.20271	-0.266283	0.292212	0.403393	1	33.7171	1.77832	0.830511	0.0011873	0.00230037	1	33.5404	1.59033	0.66933	0.00921479	0.0162036	1	33.7171	-1.1182	-0.161181	0.524971	0.619518	1	252	37.7061	39.4159	16.5925	259	41.1933	42.9385	17.794	240	39.4835
T66009585.1	KQ758784.1	226663..226881	219	71.0061	1.72417	0.785899	0.000577484	0.00128436	1	94.9832	2.67716	1.42071	3.57243e-10	1.50837e-09	4.17367e-06	66.3447	1.68862	0.755847	0.000991449	0.00299847	1	94.9832	1.55273	0.634807	0.00402611	0.00720102	1	71.0061	-1.02105	-0.030052	0.893182	0.919954	1	94.9832	-1.58541	-0.664859	0.00274161	0.00669108	1	128	38.0423	39.7673	8.42796	120	37.9099	39.516	8.24431	121	39.5398
T66009586.1	KQ758784.1	228735..230159	1425	36.0013	3.07013	1.6183	1.33227e-15	9.09164e-15	1.55649e-11	38.4467	3.82252	1.93452	0	0	0	10.9386	-1.13157	-0.178325	0.394144	0.510225	1	38.4467	1.24507	0.316226	0.108373	0.148015	1	36.0013	-3.47406	-1.79662	0	0	0	38.4467	-4.32545	-2.11285	0	0	0	229	10.4598	10.934	15.0781	236	11.4581	11.9435	16.2138	217	10.8978
T66009587.1	KQ758784.1	complement(233642..234187)	546	15.731	1.16987	0.226353	0.411616	0.496071	1	19.571	1.70006	0.765583	0.00512084	0.00945728	1	26.2608	2.04658	1.03322	0.000147879	0.000544833	1	19.571	1.4532	0.53923	0.0465116	0.0691606	1	26.2608	1.7494	0.806862	0.00277	0.00535705	1	26.2608	1.20383	0.267632	0.316909	0.416396	1	91	10.848	11.3399	5.99175	113	14.3186	14.9253	7.7634	96	12.5827
T66009588.4	KQ758784.1	join(234273..234432,234638..235206)	729	40.6394	-1.0789	-0.109559	0.519049	0.599793	1	42.4812	1.13845	0.187077	0.269858	0.336042	1	53.3638	1.28579	0.362659	0.0320038	0.0642331	1	42.4812	1.22828	0.296636	0.0802152	0.113196	1	53.3638	1.38724	0.472218	0.00523909	0.00964974	1	53.3638	1.12942	0.175582	0.298177	0.396647	1	442	39.4635	41.253	29.1028	423	40.1448	41.8455	29.0612	431	42.31
T66009589.1	KQ758784.1	235983..237344	1362	37.3359	-1.3735	-0.457855	0.00855508	0.0157872	1	37.3359	-1.18267	-0.242051	0.164327	0.217842	1	48.5883	1.2756	0.35118	0.0423215	0.0817801	1	29.1981	1.16135	0.215804	0.216977	0.275388	1	48.5883	1.75204	0.809035	3.20328e-06	9.08568e-06	0.0374239	48.5883	1.50862	0.593231	0.000634132	0.00179602	1	826	39.4733	41.2632	54.3866	708	35.9643	37.488	48.6415	696	36.5701
T66009590.1	KQ758784.1	complement(237584..237850)	267	165.993	5.2499	2.39229	0	0	0	366.443	13.4197	3.74628	0	0	0	37.2047	1.22352	0.291038	0.151678	0.236937	1	366.443	2.55618	1.35399	2.32037e-14	1.17865e-13	2.71088e-10	165.993	-4.29081	-2.10125	0	0	0	366.443	-10.9681	-3.45524	0	0	0	140	34.1285	35.6761	9.21808	114	29.5399	30.7914	7.8321	94	25.1948
T66009591.1	KQ758784.1	246095..246370	276	418.666	2.03676	1.02627	8.88178e-16	6.13999e-15	1.03766e-11	452.39	2.56141	1.35694	0	0	0	492.02	2.50716	1.32605	0	0	0	452.39	1.25759	0.330663	0.0084004	0.0142939	1	492.02	1.23095	0.299777	0.0169322	0.0283124	1	492.02	-1.02164	-0.0308866	0.805394	0.858289	1	767	180.879	189.08	50.5019	823	206.304	215.044	56.5423	730	189.281
T66009592.1	KQ758784.1	246907..249426	2520	64.1563	-1.43169	-0.51772	0.000382014	0.000871524	1	64.1563	-1.16141	-0.215876	0.13827	0.18725	1	64.1563	-1.20685	-0.271247	0.0626725	0.113944	1	50.7831	1.23272	0.301844	0.038658	0.0583862	1	54.3395	1.1863	0.246474	0.0914815	0.130801	1	54.3395	-1.03913	-0.0553705	0.704387	0.774527	1	2540	65.6046	68.5794	167.242	2428	66.6598	69.4839	166.81	2120	60.2045
T66009593.1	KQ758784.1	251138..253417	2280	31.4058	-1.63489	-0.709194	2.28128e-06	6.79557e-06	0.0266522	31.4058	-1.17497	-0.232623	0.119498	0.164517	1	31.4058	-1.25712	-0.330118	0.0274065	0.0560753	1	24.5455	1.39143	0.476571	0.00154988	0.00295628	1	25.5258	1.30051	0.379076	0.0119543	0.0205628	1	25.5258	-1.06991	-0.0974951	0.516265	0.611779	1	1061	30.2888	31.6622	69.8598	1061	32.1956	33.5596	72.8935	1011	31.7329
T66009594.1	KQ758784.1	255841..258846	3006	18.355	3.11462	1.63906	1.48492e-10	6.67756e-10	1.73483e-06	5.56565	-1.97537	-0.982125	0.000216852	0.0004889	1	5.56565	-1.61403	-0.690671	0.00881093	0.0208672	1	18.355	-6.15254	-2.62118	0	0	0	18.355	-5.02711	-2.32973	0	0	0	3.52923	1.22387	0.291454	0.279407	0.376636	1	304	6.58242	6.8809	20.0164	215	4.94841	5.15805	14.7711	217	5.16612
T66009595.1	KQ758784.1	complement(259425..261494)	2070	21.2589	-1.18055	-0.239463	0.154467	0.214607	1	21.2589	1.01168	0.0167475	0.92059	0.944437	1	26.5153	1.21917	0.2859	0.0878069	0.151238	1	19.7696	1.19434	0.256211	0.127939	0.17149	1	26.5153	1.4393	0.525363	0.00174195	0.00347823	1	26.5153	1.2051	0.269152	0.108325	0.170443	1	675	21.2243	22.1868	44.4443	667	22.2932	23.2376	45.8247	586	20.2591
T66009596.1	KQ758784.1	complement(262057..262752)	696	425.656	1.85037	0.887814	8.47238e-10	3.54904e-09	9.89828e-06	436.56	2.20353	1.13982	3.33067e-15	2.07864e-14	3.89122e-11	341.397	1.54837	0.630748	1.34378e-05	6.05919e-05	0.156994	436.56	1.19086	0.252004	0.0803686	0.113386	1	425.656	-1.19505	-0.257066	0.0749542	0.109257	1	436.56	-1.42313	-0.50907	0.000420211	0.00123598	1	2096	196.012	204.9	138.008	2290	227.637	237.281	157.329	2175	223.637
T66009597.1	KQ758784.1	267705..273173	5469	20.3725	14.5836	3.86628	0	0	0	1.32226	-3.7264	-1.89778	6.85238e-07	2.07777e-06	0.00800563	1.32226	-5.14325	-2.36268	2.36911e-09	2.07579e-08	2.76783e-05	20.3725	-54.3444	-5.76406	0	0	0	20.3725	-75.0071	-6.22896	0	0	0	0.326289	-1.38022	-0.464896	0.267601	0.363702	1	116	1.38055	1.44315	7.63783	101	1.2777	1.33183	6.93897	100	1.30854
T66009598.1	KQ758784.1	275113..276411	1299	4.97468	31.7998	4.99095	5.44342e-13	3.03994e-12	6.35955e-09	0.144639	1.04365	0.0616341	0.942116	0.961324	1	0.443072	2.97058	1.57074	0.035949	0.0709686	1	4.97468	-30.4699	-4.92931	1.19638e-12	5.4727e-12	1.39773e-08	4.97468	-10.7049	-3.4202	1.62029e-09	6.29944e-09	1.89298e-05	0.443072	2.84634	1.50911	0.0443633	0.079093	1	1	0.0501062	0.0523783	0.0658434	1	0.0532607	0.0555171	0.0687026	6	0.330549
T66009599.1	KQ758784.1	complement(277063..278334)	1272	76.4626	1.53028	0.613791	0.000213628	0.000505636	1	46.8046	-2.19362	-1.13331	2.5149e-11	1.18618e-10	2.93816e-07	46.8046	-1.11508	-0.157153	0.347284	0.461899	1	76.4626	-3.35685	-1.74711	0	0	0	76.4626	-1.70639	-0.770944	3.53814e-06	9.99421e-06	0.041336	42.8736	1.96723	0.976162	9.95976e-09	6.17621e-08	0.00011636	857	43.8525	45.841	56.4278	803	43.6762	45.5265	55.1682	940	52.8852
T66009600.1	KQ758784.1	complement(279367..281967)	2601	45.755	1.84082	0.880348	5.46012e-07	1.7403e-06	0.00637906	23.2518	-3.16127	-1.6605	0	0	0	23.2518	-1.76417	-0.81899	4.65808e-06	2.30497e-05	0.0544203	45.755	-5.81933	-2.54085	0	0	0	45.755	-3.24752	-1.69934	0	0	0	13.4583	1.79193	0.841515	4.74086e-06	2.0207e-05	0.0553874	776	19.4188	20.2993	51.0945	888	23.6205	24.6212	61.0079	971	26.7161
T66009601.1	KQ758784.1	282473..283597	1125	104.634	-1.36187	-0.445589	0.00139767	0.00293107	1	104.634	-1.44442	-0.530492	0.000148361	0.00034255	1	104.634	-1.35483	-0.438113	0.00171688	0.00491866	1	81.9765	-1.06062	-0.084903	0.544834	0.610638	1	81.9765	1.0052	0.00747627	0.957448	0.970911	1	78.8981	1.06613	0.0923793	0.51083	0.607001	1	1817	105.124	109.891	119.637	1654	101.718	106.028	113.634	1683	107.06
T66009602.1	KQ758784.1	complement(283924..285534)	1611	53.8246	-1.9524	-0.965246	7.47372e-11	3.45804e-10	8.73155e-07	53.8246	-2.40729	-1.26741	0	0	0	53.8246	-1.46129	-0.54724	0.000213486	0.000758102	1	29.5175	-1.23299	-0.302162	0.0454883	0.0677511	1	37.629	1.33608	0.418006	0.00511594	0.00944974	1	37.629	1.64737	0.720168	1.74427e-06	7.91698e-06	0.0203783	1364	55.1086	57.6075	89.8104	1221	52.4368	54.6583	83.8859	1214	53.9283
T66009603.1	KQ758784.1	290399..290908	510	85.656	-2.19219	-1.13237	2.27189e-09	9.14628e-09	2.65425e-05	85.656	-1.45268	-0.538717	0.00416227	0.00781296	1	86.6431	-1.00832	-0.0119482	0.948971	0.975784	1	54.2053	1.50907	0.593657	0.00188012	0.00354509	1	86.6431	2.17411	1.12043	3.49639e-09	1.32238e-08	4.08483e-05	86.6431	1.4407	0.526769	0.00513586	0.011749	1	685	87.4221	91.3862	45.1027	684	92.7902	96.7213	46.9926	547	76.7557
T66009604.1	KQ758784.1	complement(291190..291756)	567	35.4386	-1.04608	-0.0649922	0.767176	0.820555	1	34.6214	-1.20887	-0.273664	0.215974	0.276488	1	34.6214	-1.03485	-0.0494166	0.822506	0.880459	1	35.4386	-1.15562	-0.208672	0.345117	0.412861	1	35.4386	1.01085	0.0155756	0.943594	0.959611	1	34.2775	1.16817	0.224247	0.311993	0.41103	1	314	36.0452	37.6797	20.6748	291	35.508	37.0123	19.9925	256	32.311
T66009605.2	KQ758784.1	294200..295423	1224	145.43	2.06011	1.04272	5.06013e-11	2.38377e-10	5.91175e-07	66.2497	-1.33099	-0.412503	0.0101578	0.0177469	1	66.2497	-1.5506	-0.632831	8.4416e-05	0.000324739	0.986233	145.43	-2.74199	-1.45522	0	0	0	145.43	-3.19442	-1.67555	0	0	0	45.7392	-1.165	-0.220328	0.173013	0.253177	1	1186	63.0673	65.927	78.0903	1154	65.229	67.9924	79.2828	1205	70.453
T66009606.1	KQ758784.1	complement(295795..297330)	1536	58.7589	2.66472	1.41399	5.4956e-14	3.32497e-13	6.42051e-10	40.0465	2.10325	1.07262	1.30154e-08	4.70623e-08	0.000152058	130.659	6.15704	2.62224	0	0	0	58.7589	-1.26696	-0.341368	0.0665272	0.0956011	1	130.659	2.31057	1.20825	6.12278e-11	2.68314e-10	7.15324e-07	130.659	2.9274	1.54962	1.11022e-16	1.54598e-15	1.29707e-12	473	20.0434	20.9522	31.1439	566	25.4942	26.5743	38.8857	356	16.5864
T66009607.1	KQ758784.1	298354..299586	1233	80.1214	-1.24421	-0.315226	0.0347171	0.0567194	1	80.1214	-1.5602	-0.64173	1.90046e-05	4.87018e-05	0.222031	80.1214	-2.00063	-1.00046	3.33753e-11	3.83406e-10	3.89924e-07	68.8436	-1.25397	-0.326503	0.0298499	0.046123	1	68.8436	-1.60796	-0.685231	5.78539e-06	1.596e-05	0.0675907	47.1309	-1.28229	-0.358728	0.0182011	0.0364428	1	1442	76.1207	79.5724	94.9462	1450	81.3619	84.8089	99.6188	1428	82.8817
T66009608.1	KQ758784.1	complement(299984..300976)	993	17.1715	1.0339	0.0480938	0.82439	0.868706	1	15.5223	-1.26307	-0.33694	0.125281	0.17161	1	18.5688	1.17227	0.229302	0.290358	0.401329	1	17.1715	-1.30589	-0.385034	0.0788383	0.111496	1	18.5688	1.13383	0.181208	0.401833	0.476079	1	18.5688	1.48066	0.566242	0.00979377	0.0210487	1	234	15.338	16.0334	15.4074	231	16.0945	16.7764	15.8703	210	15.1343
T66009609.1	KQ758784.1	complement(304410..306281)	1872	177.534	-2.07955	-1.05627	8.54872e-15	5.4816e-14	9.98747e-11	177.534	-3.76393	-1.91224	0	0	0	177.534	-1.65938	-0.730642	7.86588e-08	5.39302e-07	0.00091897	91.3719	-1.80997	-0.85597	5.07238e-10	1.87771e-09	5.92606e-06	109.221	1.25321	0.325627	0.0170907	0.0285407	1	109.221	2.26828	1.1816	0	0	0	5466	190.049	198.666	359.9	4584	169.416	176.594	314.933	4529	173.137
T66009610.1	KQ758784.1	308279..310012	1734	91.0792	-3.23093	-1.69195	0	0	0	91.0792	-9.39075	-3.23124	0	0	0	91.0792	-2.76425	-1.46689	0	0	0	30.0947	-2.90652	-1.53929	0	0	0	33.6562	1.16882	0.225059	0.170889	0.227453	1	33.6562	3.39721	1.76435	0	0	0	2014	75.5982	79.0261	132.609	2533	101.065	105.347	174.024	2340	96.574
T66009611.1	KQ758784.1	join(313895..314045,314120..314175,314301..314750)	657	666.569	1.71168	0.775412	1.22312e-07	4.17196e-07	0.00142898	719.747	2.14333	1.09986	6.13953e-14	3.52819e-13	7.17282e-10	365.309	-1.119	-0.162207	0.26992	0.379571	1	719.747	1.25218	0.324443	0.026513	0.0413608	1	666.569	-1.91536	-0.937619	1.6523e-10	7.00684e-10	1.93038e-06	719.747	-2.39838	-1.26206	0	0	0	3810	377.451	394.566	250.863	3519	370.57	386.269	241.765	3194	347.907
T66009612.1	KQ758784.1	315149..315313	165	239.823	1.67236	0.741886	1.56847e-05	4.24866e-05	0.183245	227.535	1.84101	0.880497	3.01389e-07	9.48069e-07	0.00352113	134.377	-1.04256	-0.0601328	0.731545	0.809265	1	239.823	1.10084	0.13861	0.412362	0.482149	1	239.823	-1.74354	-0.802019	3.34553e-06	9.47305e-06	0.0390858	227.535	-1.91937	-0.940629	5.08278e-08	2.85904e-07	0.000593822	330	130.176	136.079	21.7283	321	134.598	140.3	22.0535	319	138.357
T66009613.1	KQ758784.1	318687..320498	1812	97.9774	3.23791	1.69506	1.21581e-07	4.14968e-07	0.00142043	28.4222	-35.039	-5.13089	0	0	0	28.4222	-4.46624	-2.15906	3.94117e-11	4.50535e-10	4.60447e-07	97.9774	-113.453	-6.82595	0	0	0	97.9774	-14.4613	-3.85412	0	0	0	6.49276	7.84529	2.97183	1.9984e-15	2.51588e-14	2.33473e-11	558	20.0437	20.9525	36.7406	799	30.5074	31.7998	54.8934	879	34.7156
T66009614.1	KQ758784.1	321600..323489	1890	139.798	1.10836	0.148424	0.313409	0.393843	1	118.178	-1.93611	-0.953162	1.22714e-10	5.41619e-10	1.43366e-06	136.684	1.13117	0.177813	0.227418	0.330587	1	139.798	-2.14591	-1.10159	9.76996e-14	4.76985e-13	1.14142e-09	139.798	1.02058	0.0293889	0.841749	0.877971	1	136.684	2.19007	1.13098	2.19824e-14	2.55035e-13	2.56821e-10	3705	127.593	133.379	243.95	2965	108.537	113.136	203.703	3127	118.402
T66009615.1	KQ758784.1	325940..326143	204	4.02994	9.97736	3.31866	0.000885614	0.00191356	1	0.43623	1.37547	0.459925	0.698735	0.75238	1	0.33245	-1.3369	-0.418897	0.756655	0.828646	1	4.02994	-7.25378	-2.85873	0.00195888	0.00368232	1	4.02994	-13.3388	-3.73756	0.000901268	0.00187993	1	0.43623	-1.83887	-0.878822	0.498181	0.594875	1	1	0.319059	0.333526	0.0658434	2	0.678291	0.707027	0.137405	0	0
T66009616.1	KQ758784.1	complement(join(326615..327634,327831..327854))	1044	194.749	-2.63418	-1.39735	0	0	0	194.749	-1.80485	-0.851881	3.51687e-09	1.35201e-08	4.10876e-05	194.749	-1.74997	-0.807327	2.1778e-08	1.62889e-07	0.000254432	99.2005	1.4595	0.545472	0.000176172	0.000382567	1	113.673	1.50527	0.590026	4.954e-05	0.000121184	0.578776	113.673	1.03136	0.0445539	0.758586	0.82038	1	3389	211.287	220.867	223.143	2772	183.7	191.482	190.444	2761	189.26
T66009617.1	KQ758784.1	328703..329674	972	26.5091	2.88951	1.53083	4.82944e-06	1.39418e-05	0.0564224	8.59602	-6.12367	-2.6144	9.37961e-12	4.57545e-11	1.09582e-07	8.59602	-4.06348	-2.02271	3.79037e-08	2.74538e-07	0.000442829	26.5091	-17.6944	-4.14522	0	0	0	26.5091	-11.7415	-3.55354	0	0	0	2.1482	1.507	0.591681	0.146916	0.220364	1	68	4.55348	4.75996	4.47735	138	9.82265	10.2388	9.48096	155	11.4119
T66009618.1	KQ758784.1	330335..331390	1056	36.889	-1.26867	-0.343315	0.0453651	0.0721481	1	36.889	-1.45995	-0.545915	0.00158454	0.00317532	1	36.889	-1.08908	-0.123108	0.472923	0.585627	1	31.0969	-1.15077	-0.2026	0.242804	0.304528	1	34.6168	1.1649	0.220207	0.200865	0.262319	1	34.6168	1.34053	0.422808	0.0147733	0.0303546	1	637	39.2624	41.0427	41.9422	522	34.1997	35.6486	35.8628	549	37.2051
T66009619.1	KQ758784.1	complement(331638..333533)	1896	27.4927	4.38652	2.13308	0	0	0	19.2079	3.57341	1.8373	1.22125e-15	7.8137e-15	1.42678e-11	5.84585	-1.38419	-0.46904	0.0512786	0.0965181	1	27.4927	-1.22754	-0.295774	0.183287	0.23656	1	27.4927	-6.07176	-2.60212	0	0	0	19.2079	-4.94627	-2.30634	0	0	0	163	5.59564	5.84938	10.7325	199	7.26157	7.56922	13.6718	124	4.68034
T66009620.1	KQ758784.1	complement(334614..336527)	1914	100.744	-1.2452	-0.316375	0.0247702	0.0417048	1	100.744	-1.53236	-0.615755	1.31892e-05	3.45182e-05	0.154089	100.744	-1.13706	-0.185314	0.188699	0.283875	1	86.7056	-1.23062	-0.29938	0.0343202	0.0523724	1	90.4497	1.0951	0.13106	0.353042	0.426005	1	90.4497	1.34764	0.43044	0.00235397	0.00582952	1	2914	99.0942	103.588	191.868	2799	101.176	105.462	192.299	2727	101.962
T66009621.1	KQ758784.1	339631..340431	801	13.8187	3.3981	1.76473	5.65503e-06	1.6201e-05	0.0660677	3.81875	-10.2773	-3.36139	2.09402e-09	8.23443e-09	2.44645e-05	3.81875	-2.17555	-1.12138	0.00879874	0.0208511	1	13.8187	-34.9234	-5.12612	0	0	0	13.8187	-7.39273	-2.88611	3.40539e-12	1.64266e-11	3.97851e-08	1.79016	4.72401	2.24001	0.000110489	0.000363278	1	48	3.9004	4.07727	3.16048	43	3.71409	3.87144	2.95421	43	3.84175
T66009622.1	KQ758784.1	341097..342314	1218	21.8749	-1.88281	-0.912891	1.6276e-06	4.92877e-06	0.0190152	21.8749	-1.08081	-0.112119	0.549875	0.616052	1	32.4141	1.45032	0.536368	0.00385389	0.010084	1	18.6086	1.74203	0.800772	2.77008e-05	6.61818e-05	0.323629	32.4141	2.73068	1.44926	1.84297e-14	1.03467e-13	2.15314e-10	32.4141	1.56752	0.648487	0.000498856	0.00144332	1	415	22.1769	23.1825	27.325	377	21.4146	22.3219	25.9009	375	22.0332
T66009623.1	KQ758784.1	complement(342447..347558)	5112	6.44366	66.7829	6.06141	0	0	0	0.102083	1.22156	0.288723	0.660329	0.718041	1	0.0902432	-1.54144	-0.624277	0.383211	0.498837	1	6.44366	-54.6703	-5.77268	0	0	0	6.44366	-102.942	-6.68568	0	0	0	0.102083	-1.88296	-0.913	0.196033	0.281773	1	4	0.0509296	0.053239	0.263374	9	0.121806	0.126966	0.618324	7	0.0979943
T66009624.1	KQ758784.1	350948..352417	1470	13.8016	1.33828	0.420376	0.0224394	0.0381213	1	14.5399	1.6403	0.713956	0.000101466	0.000239624	1	19.2581	1.95422	0.966593	1.24433e-07	8.19478e-07	0.00145375	14.5399	1.22568	0.29358	0.104547	0.143325	1	19.2581	1.46025	0.546217	0.00240986	0.00470731	1	19.2581	1.19138	0.252637	0.159353	0.236258	1	236	10.4495	10.9233	15.539	200	9.41301	9.81181	13.7405	185	9.00633
T66009625.1	KQ758784.1	353323..355059	1737	81.006	-1.54327	-0.625989	3.02285e-07	9.88965e-07	0.00353159	81.006	-1.17841	-0.236845	0.052119	0.0783965	1	81.006	-1.45508	-0.541094	9.83175e-06	4.56231e-05	0.114864	63.1619	1.30962	0.389143	0.00149646	0.00285953	1	56.8919	1.06061	0.0848945	0.49005	0.560585	1	63.1619	-1.23478	-0.304249	0.0131755	0.0274777	1	2197	82.3249	86.0579	144.658	2156	85.8746	89.5128	148.123	1816	74.8186
T66009626.1	KQ758784.1	complement(join(355291..357584,358204..358507))	2598	117.873	-2.84264	-1.50723	0	0	0	117.873	-1.93247	-0.950449	1.11022e-16	7.51927e-16	1.29707e-12	117.873	-1.34636	-0.429062	0.000159225	0.00058369	1	56.0641	1.47099	0.556783	1.32601e-06	3.685e-06	0.0154918	89.4724	2.11136	1.07817	0	0	0	89.4724	1.43533	0.521387	5.10578e-06	2.16048e-05	0.0596508	4942	123.812	129.427	325.398	4343	115.656	120.555	298.375	4144	114.15
T66009627.1	KQ758784.1	360496..362217	1722	42.5403	1.50904	0.593634	0.000257984	0.000603168	1	48.5413	2.00636	1.00458	5.82871e-10	2.40795e-09	6.80968e-06	39.4639	1.46833	0.554173	0.000665519	0.00209576	1	48.5413	1.32956	0.41095	0.0106535	0.0178035	1	42.5403	-1.02773	-0.0394608	0.80707	0.848389	1	48.5413	-1.36643	-0.45041	0.0052303	0.0119487	1	712	26.9121	28.1324	46.8805	657	26.3966	27.5149	45.1376	617	25.6416
T66009628.1	KQ758784.1	complement(362700..363971)	1272	72.1397	1.34598	0.428654	0.0112205	0.0202611	1	50.137	1.01102	0.0158072	0.925838	0.948156	1	50.137	-2.50951	-1.3274	1.94289e-14	3.47076e-13	2.26988e-10	72.1397	-1.33131	-0.412847	0.0146519	0.0238909	1	72.1397	-3.37774	-1.75606	0	0	0	46.6511	-2.53715	-1.34321	9.88098e-15	1.18036e-13	1.1544e-10	1140	58.3336	60.9787	75.0615	794	43.1866	45.0163	54.5499	869	48.8907
T66009629.1	KQ758784.1	365372..368464	3093	28.4312	26.1211	4.70714	0	0	0	1.02359	-3.08172	-1.62373	0.000159463	0.000366157	1	1.02359	-1.24607	-0.317383	0.422074	0.538564	1	28.4312	-80.4978	-6.33088	0	0	0	28.4312	-32.5487	-5.02453	0	0	0	0.840375	2.47315	1.30635	0.0027296	0.00666457	1	40	0.841746	0.879914	2.63374	50	1.11842	1.16581	3.43513	48	1.11059
T66009630.2	KQ758784.1	369103..369996	894	62.1322	-1.47491	-0.560622	0.000177735	0.000425509	1	87.2656	1.52718	0.61087	3.48841e-05	8.67867e-05	0.40755	67.428	1.06237	0.0872797	0.55676	0.663196	1	87.2656	2.25245	1.17149	3.21965e-15	1.72705e-14	3.76151e-11	67.428	1.56689	0.647902	1.48238e-05	3.88834e-05	0.173187	87.2656	-1.43753	-0.52359	0.000390037	0.0011545	1	857	62.3942	65.2234	56.4278	780	60.3633	62.9207	53.588	795	63.639
T66009631.1	KQ758784.1	372775..373635	861	12.3547	3.29777	1.72149	4.38482e-07	1.41298e-06	0.00512279	3.49973	-1.58188	-0.66164	0.0748503	0.108214	1	3.49973	-2.07171	-1.05082	0.0060921	0.0151531	1	12.3547	-5.21668	-2.38313	2.13594e-11	8.91635e-11	2.49541e-07	12.3547	-6.83203	-2.77231	5.00711e-14	2.74381e-13	5.8498e-10	2.02779	-1.30965	-0.389182	0.326453	0.426951	1	47	3.553	3.71411	3.09464	43	3.45526	3.60165	2.95421	42	3.49092
T66009632.2	KQ758784.1	374530..374970	441	2.56781	10.6915	3.41839	2.2251e-05	5.89476e-05	0.259959	7.4421	35.9513	5.16797	5.70797e-11	2.60087e-10	6.66862e-07	1.1467	5.00161	2.32239	0.00587086	0.0146872	1	7.4421	3.3626	1.74958	5.55684e-05	0.000128632	0.649206	2.56781	-2.13761	-1.096	0.0372159	0.0583223	1	7.4421	-7.18793	-2.84558	1.20885e-08	7.42923e-08	0.00014123	1	0.147592	0.154284	0.0658434	0	0	0	0	3	0.486829
T66009633.1	KQ758784.1	375856..384807	8952	6.25816	4.41616	2.14279	5.75873e-13	3.2053e-12	6.72792e-09	1.33126	-4.4093	-2.14055	5.04415e-11	2.31011e-10	5.89309e-07	1.33126	-1.94068	-0.956561	0.00201183	0.0056746	1	6.25816	-19.4721	-4.28334	0	0	0	6.25816	-8.57034	-3.09935	0	0	0	0.700171	2.27204	1.18399	0.000368586	0.00109461	1	137	0.996096	1.04126	9.02055	181	1.39886	1.45813	12.4352	200	1.59883
T66009634.1	KQ758784.1	complement(384875..385684)	810	13.3587	5.54883	2.47218	2.13459e-07	7.08882e-07	0.00249385	2.25712	-1.1945	-0.256411	0.612022	0.674425	1	2.25712	-2.45456	-1.29547	0.0164319	0.035816	1	13.3587	-6.6281	-2.7286	1.68234e-08	5.51325e-08	0.000196547	13.3587	-13.62	-3.76765	4.09228e-13	2.10803e-12	4.78101e-09	1.72538	-2.05488	-1.03906	0.0571225	0.0982426	1	11	0.883911	0.923992	0.724277	41	3.50199	3.65036	2.81681	27	2.38546
T66009635.1	KQ758784.1	complement(386821..388581)	1761	31.1869	1.30745	0.386757	0.0117968	0.0211839	1	35.1998	1.71964	0.782105	3.30659e-07	1.03485e-06	0.00386309	39.3897	1.73105	0.791651	2.38776e-07	1.49337e-06	0.00278962	35.1998	1.31526	0.395347	0.00932089	0.0157501	1	39.3897	1.32399	0.404893	0.00776166	0.0138781	1	39.3897	1.00664	0.00954602	0.949824	0.974685	1	596	22.0286	23.0275	39.2427	558	21.9225	22.8513	38.3361	564	22.9199
T66009636.2	KQ758784.1	391488..394469	2982	17.1088	3.15667	1.6584	3.81552e-07	1.23721e-06	0.00445767	5.09937	-9.26264	-3.21142	0	0	0	5.09937	-1.69816	-0.76397	0.0221162	0.0464719	1	17.1088	-29.2391	-4.86983	0	0	0	17.1088	-5.36053	-2.42237	2.32148e-13	1.21732e-12	2.71218e-09	3.06829	5.45452	2.44745	5.11784e-11	4.25564e-10	5.97917e-07	221	4.82376	5.04249	14.5514	227	5.26665	5.48977	15.5955	217	5.2077
T66009637.1	KQ758784.1	complement(396784..399822)	3039	12.4025	28.8384	4.84992	0	0	0	2.74866	7.35383	2.8785	6.8423e-13	3.61877e-12	7.99386e-09	1.70093	4.09716	2.03462	5.55694e-07	3.27556e-06	0.00649217	12.4025	-3.92154	-1.97142	2.00708e-08	6.53897e-08	0.000234488	12.4025	-7.03863	-2.8153	3.55271e-15	2.09522e-14	4.15064e-11	2.74866	-1.79486	-0.843873	0.0203298	0.0400393	1	23	0.492604	0.514941	1.5144	16	0.364255	0.379687	1.09924	15	0.353227
T66009638.1	KQ758784.1	401795..406552	4758	5.7292	1.21293	0.278493	0.15888	0.21972	1	7.72972	1.90054	0.92641	2.41166e-06	6.88887e-06	0.0281755	12.3804	2.73996	1.45416	1.02918e-13	1.68638e-12	1.20239e-09	7.72972	1.5669	0.647917	0.000897902	0.00177289	1	12.3804	2.25897	1.17566	1.40651e-09	5.49021e-09	1.64322e-05	12.3804	1.44167	0.527745	0.00623239	0.0139783	1	310	4.24071	4.433	20.4115	332	4.82758	5.03211	22.8093	280	4.21141
T66009639.1	KQ758784.1	complement(406735..407832)	1098	57.1814	-1.43656	-0.522618	0.00105739	0.00226421	1	57.1814	-2.29213	-1.19669	1.57208e-13	8.77523e-13	1.83666e-09	57.3576	-1.01774	-0.0253719	0.873232	0.921088	1	42.6378	-1.59557	-0.674071	3.50988e-05	8.29241e-05	0.41006	57.3576	1.41152	0.497246	0.00186187	0.00370061	1	57.3576	2.25217	1.17132	5.41123e-13	5.6195e-12	6.32194e-09	1087	64.4359	67.3577	71.5718	862	54.3151	56.6163	59.2217	810	52.793
T66009640.1	KQ758784.1	complement(409469..415528)	6060	44.4328	5.86337	2.55173	0	0	0	7.12733	-8.51975	-3.09081	0	0	0	7.12733	-2.82881	-1.50019	6.15213e-07	3.61182e-06	0.00718753	44.4328	-49.9545	-5.64254	0	0	0	44.4328	-16.5863	-4.05192	0	0	0	2.57164	3.01179	1.59062	4.49603e-07	2.22196e-06	0.00525271	260	2.79255	2.91918	17.1193	778	8.88225	9.25856	53.4506	822	9.70717
T66009641.1	KQ758784.1	complement(416079..417257)	1179	216.059	-1.77539	-0.828137	1.15913e-07	3.96895e-07	0.00135421	216.059	-1.40194	-0.487428	0.00179966	0.00356666	1	324.428	1.47139	0.55718	0.000345726	0.00116771	1	141.739	1.26638	0.340708	0.0295215	0.0456397	1	324.428	2.61229	1.38532	0	0	0	324.428	2.06281	1.04461	2.13516e-11	1.8588e-10	2.49451e-07	4192	231.424	241.918	276.016	3402	199.635	208.093	233.726	3577	217.119
T66009642.1	KQ758784.1	complement(417903..418679)	777	80.8506	-1.71912	-0.781673	1.11286e-05	3.06929e-05	0.130015	80.8506	-1.55567	-0.637536	0.000341064	0.000750971	1	80.8506	-1.70734	-0.771749	1.51933e-05	6.76717e-05	0.177503	50.4843	1.10507	0.144137	0.421344	0.491568	1	50.4843	1.0069	0.00992332	0.955954	0.969845	1	48.391	-1.09749	-0.134213	0.455285	0.558142	1	971	81.339	85.0273	63.9339	892	79.4255	82.7904	61.2827	888	81.7872
T66009643.1	KQ758784.1	420228..421298	1071	209.114	-1.06058	-0.084859	0.574393	0.651681	1	206.468	-1.34355	-0.426051	0.00489478	0.00907422	1	249.837	1.18478	0.244618	0.105348	0.1757	1	209.114	-1.2668	-0.341192	0.0242231	0.0380887	1	249.837	1.25656	0.329477	0.0291532	0.0465933	1	249.837	1.59181	0.670668	9.36309e-06	3.80351e-05	0.109389	3629	220.546	230.546	238.946	2974	192.118	200.257	204.322	3094	206.74
T66009644.1	KQ758784.1	join(422836..422915,422986..423067,423162..423317,423392..423604,423679..423789,423877..424497)	1263	3.60574	10.2443	3.35675	1.7823e-09	7.25022e-09	2.08226e-05	1.88683	6.16485	2.62406	3.54893e-06	9.95252e-06	0.0414622	1.2307	3.63798	1.86314	0.0012741	0.00376272	1	3.60574	-1.66173	-0.732688	0.116354	0.157461	1	3.60574	-2.81594	-1.49362	0.00192014	0.00380736	1	1.88683	-1.69458	-0.760928	0.121037	0.187096	1	3	0.154603	0.161614	0.19753	8	0.438231	0.456797	0.549621	7	0.396633
T66009645.1	KQ758784.1	join(424985..427311,427547..427565)	2346	2.96922	15.2083	3.92679	1.98401e-09	8.04275e-09	2.31792e-05	0.180803	-1.34065	-0.422933	0.577206	0.64181	1	0.180803	-1.33248	-0.414116	0.58589	0.688722	1	2.96922	-20.389	-4.34972	2.58839e-10	9.85341e-10	3.02401e-06	2.96922	-20.2648	-4.3409	3.09184e-10	1.27775e-09	3.6122e-06	0.138671	1.00613	0.00881722	0.991085	0.998781	1	12	0.332931	0.348028	0.790121	4	0.117964	0.122961	0.27481	3	0.0915139
T66009646.1	KQ758784.1	join(428180..429149,429686..429708)	993	4.5239	20.0065	4.32239	3.45558e-09	1.3676e-08	4.03715e-05	0.208664	1.06679	0.0932725	0.913873	0.938962	1	0.208664	-1.63328	-0.707771	0.459126	0.574547	1	4.5239	-18.7539	-4.22912	6.84422e-09	2.31168e-08	7.9961e-05	4.5239	-32.6761	-5.03017	1.98073e-09	7.63976e-09	2.31408e-05	0.206328	-1.74236	-0.801044	0.401459	0.504456	1	2	0.131094	0.137038	0.131687	4	0.278693	0.290501	0.27481	3	0.216205
T66009647.1	KQ758784.1	complement(432066..432830)	765	0.416031	2.09557	1.06735	0.164967	0.226769	1	1.83019	10.4764	3.38907	9.73208e-07	2.90051e-06	0.01137	0.655863	3.43366	1.77975	0.0162486	0.0354695	1	1.83019	4.99929	2.32172	2.07089e-05	5.02684e-05	0.241942	0.655863	1.63853	0.712401	0.239536	0.306081	1	1.83019	-3.05109	-1.60932	0.00143759	0.00374608	1	1	0.0850823	0.0889404	0.0658434	3	0.271316	0.282811	0.206108	2	0.187095
T66009648.1	KQ758784.1	complement(436591..437721)	1131	40.3912	1.12344	0.167923	0.312496	0.393073	1	33.6402	-1.20276	-0.266351	0.112682	0.156146	1	33.6402	-1.23664	-0.30642	0.0683977	0.122485	1	40.3912	-1.35123	-0.434274	0.00942395	0.0159104	1	40.3912	-1.38929	-0.474343	0.00462712	0.00860806	1	27.7721	-1.02816	-0.0400689	0.812735	0.864692	1	561	32.285	33.749	36.9381	550	33.6447	35.07	37.7864	553	34.991
T66009649.1	KQ758784.1	join(438603..438618,438713..439059)	363	98.0554	1.43754	0.523605	0.00878903	0.0161959	1	64.0133	1.05682	0.0797359	0.692505	0.746635	1	93.5334	1.42992	0.515933	0.0100301	0.0233803	1	98.0554	-1.36025	-0.443869	0.026333	0.0410965	1	98.0554	-1.00533	-0.00767204	0.969179	0.980255	1	93.5334	1.35303	0.436197	0.0294823	0.0555194	1	347	62.2191	65.0404	22.8477	346	65.9456	68.7394	23.7711	324	63.8752
T66009650.1	KQ758784.1	complement(439060..442002)	2943	33.7639	-2.45663	-1.29668	0	0	0	33.7639	1.05511	0.0773979	0.589909	0.653385	1	33.7639	-1.35581	-0.439154	0.0023508	0.00650506	1	32.6969	2.59203	1.37408	0	0	0	25.4233	1.81193	0.857529	4.79514e-09	1.79154e-08	5.60216e-05	32.6969	-1.43053	-0.516552	0.000346172	0.00103235	1	1354	29.9453	31.3032	89.152	1503	35.3333	36.8303	103.26	1481	36.0129
T66009651.1	KQ758784.1	444547..445461	915	25.8703	-1.48142	-0.56698	0.00549471	0.0104739	1	25.8703	-1.46479	-0.550692	0.00723338	0.0129553	1	25.8703	-1.14771	-0.198757	0.328736	0.442112	1	18.6721	1.01135	0.0162884	0.937241	0.955395	1	23.0247	1.29076	0.368223	0.0729599	0.106698	1	23.0247	1.27627	0.351935	0.0878303	0.142557	1	366	26.0352	27.2158	24.0987	348	26.3132	27.428	23.9085	323	25.2624
T66009652.1	KQ758784.1	446486..446908	423	256.982	-18.4654	-4.20675	0	0	0	256.982	-6.29363	-2.65389	0	0	0	256.982	-3.59815	-1.84726	0	0	0	37.5033	2.93398	1.55286	1.11022e-16	6.41163e-16	1.29707e-12	72.9697	5.13191	2.3595	0	0	0	72.9697	1.74913	0.806636	2.00898e-06	9.05864e-06	0.0234709	1833	282.048	294.837	120.691	1541	252.045	262.723	105.871	1400	236.854
T66009653.1	KQ758784.1	447986..450538	2553	1.87988	1.56647	0.647518	0.0793828	0.1191	1	1.12119	-1.03039	-0.0431913	0.909516	0.935871	1	1.12119	-1.67978	-0.748272	0.0584802	0.107679	1	1.87988	-1.61408	-0.690709	0.062675	0.0905219	1	1.87988	-2.63133	-1.39579	0.000308402	0.000686167	1	1.00056	-1.63024	-0.705081	0.0759437	0.125923	1	41	1.04528	1.09268	2.69958	39	1.05689	1.10167	2.6794	45	1.26141
T66009654.1	KQ758784.1	complement(450899..452485)	1587	1.56242	7.07609	2.82295	3.00453e-07	9.83522e-07	0.00351019	0.681885	3.62331	1.85731	0.00115757	0.00236679	1	0.196198	-1.08103	-0.112406	0.86739	0.91625	1	1.56242	-1.95293	-0.965643	0.0312119	0.0480053	1	1.56242	-7.64946	-2.93536	2.88852e-07	9.1207e-07	0.00337466	0.681885	-3.91691	-1.96972	0.000877338	0.00240158	1	9	0.369119	0.385857	0.592591	4	0.174381	0.181769	0.27481	1	0.0450938
T66009655.1	KQ758784.1	453649..456207	2559	7.56336	1.47781	0.563461	0.0102199	0.0186125	1	7.26333	1.6539	0.725873	0.000941587	0.00194682	1	9.46787	1.93522	0.952496	1.33429e-05	6.02571e-05	0.155885	7.56336	1.11916	0.162412	0.452439	0.52137	1	9.46787	1.30952	0.389035	0.0709321	0.104069	1	9.46787	1.17009	0.226623	0.29298	0.391546	1	200	5.08699	5.31765	13.1687	171	4.62319	4.81906	11.7481	165	4.61432
T66009656.1	KQ758784.1	complement(456326..457045)	720	36.102	37.6802	5.23573	0	0	0	1.53191	1.83974	0.879503	0.105434	0.147255	1	0.903576	-3.62077	-1.8563	0.0112878	0.0259088	1	36.102	-20.4812	-4.35623	0	0	0	36.102	-136.431	-7.09203	0	0	0	1.53191	-6.66129	-2.7358	0.000119595	0.000390834	1	4	0.3616	0.377997	0.263374	11	1.057	1.10178	0.755729	13	1.29212
T66009657.1	KQ758784.1	complement(459662..459991)	330	0.414203	1.73056	0.791236	0.490005	0.573657	1	0.273474	1.3627	0.446472	0.711592	0.764041	1	0.21686	-9.16326	-3.19586	0.227386	0.330584	1	0.414203	-1.26994	-0.344763	0.750514	0.799003	1	0.414203	-15.8575	-3.9871	0.124223	0.171954	1	0.273474	-12.4868	-3.64233	0.164676	0.242703	1	0	0	0	0	0	0	0	0	3	0.65058
T66009658.1	KQ758784.1	471211..472047	837	24.2162	2.39385	1.25933	4.89378e-06	1.41031e-05	0.057174	11.7646	1.34964	0.432578	0.12216	0.167728	1	17.0445	1.75458	0.811122	0.00353096	0.00931202	1	24.2162	-1.77369	-0.826757	0.00247871	0.00459362	1	24.2162	-1.36435	-0.448213	0.0986081	0.13998	1	17.0445	1.30003	0.378544	0.169708	0.249051	1	114	8.86503	9.26701	7.50615	108	8.92718	9.30539	7.41988	125	10.6876
T66009659.1	KQ758784.1	476261..477961	1701	23.1112	-1.09977	-0.137204	0.422293	0.507003	1	23.1112	-1.38229	-0.467059	0.00678296	0.0121994	1	23.1112	-2.05872	-1.04175	2.72158e-09	2.36403e-08	3.17962e-05	22.4816	-1.25689	-0.329855	0.0559857	0.0815867	1	22.4816	-1.87195	-0.904543	2.4436e-07	7.76833e-07	0.00285486	15.3555	-1.48936	-0.574688	0.00114692	0.00306342	1	550	21.0455	21.9998	36.2139	579	23.55	24.5477	39.7788	588	24.7381
T66009660.1	KQ758784.1	complement(478031..479875)	1845	26.625	-3.35216	-1.74509	0	0	0	26.625	-1.26879	-0.343454	0.0507204	0.0766084	1	26.625	-1.18187	-0.241068	0.169808	0.260385	1	19.2698	2.64201	1.40164	1.14353e-14	5.94035e-14	1.33599e-10	23.0316	2.83632	1.50402	1.11022e-16	7.07623e-16	1.29707e-12	23.0316	1.07355	0.102386	0.56192	0.652641	1	803	28.3283	29.6128	52.8723	664	24.8993	25.9542	45.6185	687	26.6473
T66009661.1	KQ758784.1	join(480268..480432,480693..481076,481304..481327)	573	1.54194	1.56574	0.646846	0.198214	0.265509	1	1.39663	1.64117	0.714727	0.158658	0.211213	1	1.93612	2.04243	1.03029	0.0380885	0.0747192	1	1.54194	1.04818	0.0678808	0.885166	0.913779	1	1.93612	1.30445	0.383443	0.403427	0.477677	1	1.93612	1.2445	0.315562	0.496119	0.593198	1	10	1.13592	1.18742	0.658434	5	0.603714	0.629291	0.343513	8	0.999146
T66009662.1	KQ758784.1	487051..488199	1149	31.4284	1.90452	0.929431	2.86188e-07	9.39194e-07	0.00334353	39.9696	2.82024	1.49582	1.11022e-16	7.51927e-16	1.29707e-12	30.716	1.94731	0.961484	1.18773e-07	7.84411e-07	0.00138762	39.9696	1.48081	0.566387	0.00132309	0.00254614	1	31.4284	1.02247	0.0320525	0.856896	0.890644	1	39.9696	-1.44827	-0.534334	0.00252081	0.00620406	1	307	17.3908	18.1794	20.2139	244	14.6922	15.3146	16.7634	226	14.0761
T66009663.1	KQ758784.1	complement(488353..490779)	2427	51.8238	-1.56812	-0.64904	7.33922e-07	2.29692e-06	0.00857442	51.8238	-1.24725	-0.318752	0.0148554	0.0250658	1	61.4313	1.16051	0.214764	0.0992908	0.167149	1	38.1796	1.25726	0.330288	0.0120257	0.0199343	1	61.4313	1.81983	0.863805	4.22072e-11	1.87422e-10	4.93107e-07	61.4313	1.44745	0.533516	4.49598e-05	0.000160044	0.525265	2001	53.6634	56.0967	131.753	1875	53.45	55.7144	128.817	1640	48.3579
T66009664.1	KQ758784.1	join(490825..490833,492054..494954)	2910	26.4279	1.03507	0.0497262	0.722007	0.782052	1	39.0091	1.77836	0.83055	2.30959e-09	9.05165e-09	2.6983e-05	32.486	1.33174	0.413313	0.00305819	0.00820415	1	39.0091	1.71811	0.780823	1.83509e-08	5.99367e-08	0.000214394	32.486	1.28662	0.363587	0.00904965	0.0159347	1	39.0091	-1.33537	-0.417237	0.00259892	0.00637697	1	1135	25.3866	26.5377	74.7323	994	23.6325	24.6337	68.2904	915	22.502
T66009665.1	KQ758784.1	complement(494993..496537)	1545	16.1505	33.1766	5.05209	0	0	0	1.06812	2.51269	1.32923	0.0118857	0.0204809	1	0.486708	1.03867	0.0547328	0.922933	0.95803	1	16.1505	-13.2036	-3.72286	9.99201e-16	5.51164e-15	1.16737e-11	16.1505	-31.9415	-4.99736	0	0	0	1.06812	-2.41915	-1.2745	0.0163207	0.0331551	1	11	0.46341	0.484423	0.724277	9	0.403023	0.420098	0.618324	11	0.509516
T66009666.1	KQ758784.1	complement(498102..499766)	1665	52.9568	1.5378	0.620864	7.46241e-06	2.10334e-05	0.0871833	50.7984	1.7168	0.779722	1.85443e-08	6.60327e-08	0.000216653	52.7696	1.60177	0.679666	9.74278e-07	5.53893e-06	0.0113825	52.9568	1.1164	0.158858	0.247419	0.309414	1	52.9568	1.0416	0.0588018	0.668972	0.72474	1	52.7696	-1.07181	-0.100056	0.467008	0.569823	1	761	29.7489	31.0979	50.1068	848	35.2369	36.7297	58.2598	738	31.7202
T66009667.1	KQ758784.1	complement(500686..501816)	1131	14752	1.60259	0.680406	4.42801e-05	0.000113698	0.517325	9849.78	1.24816	0.319808	0.0549202	0.0821132	1	8588.75	-1.60039	-0.678421	4.66908e-05	0.000188229	0.545489	14752	-1.28396	-0.360598	0.030433	0.0469557	1	14752	-2.56477	-1.35883	3.33067e-16	2.072e-15	3.89122e-12	9849.78	-1.99755	-0.998229	2.08499e-09	1.42784e-08	2.4359e-05	142434	8196.94	8568.63	9378.34	148368	9075.98	9460.5	10193.3	134229	8493.32
T66009668.1	KQ758784.1	complement(504682..506187)	1506	23.3824	1.32365	0.404519	0.0247474	0.0416743	1	28.1991	1.86102	0.896095	5.9182e-07	1.80623e-06	0.00691423	25.8187	1.53162	0.615059	0.000640336	0.00202354	1	28.1991	1.40598	0.491576	0.00570804	0.00999356	1	25.8187	1.15712	0.21054	0.238391	0.30471	1	28.1991	-1.21507	-0.281036	0.114053	0.17796	1	362	15.6453	16.3548	23.8353	411	18.8813	19.6813	28.2368	315	14.9685
T66009669.1	KQ758784.1	complement(507770..509443)	1674	15.3728	1.11035	0.151011	0.421973	0.506672	1	12.9329	-1.173	-0.230206	0.226583	0.288016	1	12.9329	-1.0465	-0.0655766	0.729627	0.807831	1	15.3728	-1.30244	-0.381217	0.0441805	0.0660136	1	15.3728	-1.16198	-0.216587	0.251285	0.319383	1	12.6127	1.12088	0.164629	0.388978	0.491608	1	340	13.2198	13.8192	22.3868	321	13.2668	13.8288	22.0535	288	12.3121
T66009670.1	KQ758784.1	510475..511293	819	33.5169	-1.36029	-0.443913	0.0324787	0.0533758	1	33.5169	-1.41423	-0.500019	0.0164922	0.0276082	1	51.8361	1.51763	0.60182	0.00336729	0.00892469	1	26.422	-1.03966	-0.0561063	0.788967	0.833635	1	51.8361	2.06441	1.04573	4.0341e-07	1.2528e-06	0.00471304	51.8361	2.14628	1.10184	1.06807e-07	5.76897e-07	0.00124783	480	38.1468	39.8766	31.6048	356	30.0734	31.3475	24.4581	370	32.3304
T66009671.1	KQ758784.1	512371..513084	714	7.16487	-1.19368	-0.255414	0.430644	0.515123	1	7.16487	1.03047	0.043306	0.893295	0.922593	1	12.0912	1.6547	0.726573	0.0220785	0.0464177	1	6.7605	1.23005	0.29872	0.357178	0.425656	1	12.0912	1.97518	0.981987	0.0020831	0.0041068	1	12.0912	1.60577	0.683267	0.0315353	0.0588635	1	68	6.19886	6.47994	4.47735	72	6.9767	7.27228	4.94659	83	8.31905
T66009672.1	KQ758784.1	complement(514158..515729)	1572	6.92462	-1.28569	-0.362541	0.168891	0.231238	1	6.92462	-1.29178	-0.36936	0.163215	0.216489	1	7.56931	1.06775	0.0945775	0.718072	0.798671	1	5.76255	-1.00474	-0.00681883	0.979587	0.986471	1	7.56931	1.3728	0.457118	0.0828712	0.119632	1	7.56931	1.3793	0.463937	0.0799531	0.131637	1	173	7.16299	7.48779	11.3909	151	6.6457	6.92725	10.3741	153	6.96518
T66009673.1	KQ758784.1	516733..518490	1758	23.1475	1.39286	0.478049	0.0141555	0.0250118	1	15.6017	1.017	0.0243158	0.901517	0.929359	1	20.4459	1.28115	0.357442	0.0676736	0.121561	1	23.1475	-1.36958	-0.453733	0.0199897	0.0318825	1	23.1475	-1.08719	-0.120607	0.534456	0.600851	1	20.4459	1.25974	0.333126	0.0888586	0.143866	1	429	15.8832	16.6035	28.2468	403	15.86	16.5319	27.6872	370	15.0618
T66009674.1	KQ758784.1	complement(join(518715..518942,519304..519399))	324	2338.24	-5.5626	-2.47576	0	0	0	2338.24	-2.70252	-1.4343	0	0	0	2338.24	-1.93215	-0.950204	1.63533e-09	1.47192e-08	1.91056e-05	795.117	2.0583	1.04146	5.07888e-11	2.04962e-10	5.93366e-07	1236.02	2.87898	1.52556	0	0	0	1236.02	1.39871	0.4841	0.00217562	0.00543695	1	11528	2315.85	2420.86	759.043	11199	2391.39	2492.7	769.401	10447	2307.49
T66009675.1	KQ758784.1	520960..522312	1353	24.1397	3.44761	1.7856	1.30806e-12	7.07626e-12	1.52821e-08	8.0936	1.35102	0.434047	0.0914121	0.129561	1	6.52333	-2.79498	-1.48284	1.12463e-07	7.47387e-07	0.00131391	24.1397	-2.55186	-1.35155	5.96104e-08	1.85665e-07	0.000696429	24.1397	-9.63602	-3.26844	0	0	0	8.0936	-3.77607	-1.91689	4.82003e-12	4.48705e-11	5.63124e-08	124	5.9652	6.23569	8.16458	144	7.36344	7.6754	9.89318	118	6.24134
T66009676.1	KQ758784.1	complement(522460..524454)	1995	23.4758	1.11938	0.162704	0.283349	0.361591	1	28.8733	1.60241	0.680242	6.60979e-06	1.79503e-05	0.0772222	24.4592	1.22102	0.288085	0.0578267	0.106728	1	28.8733	1.43151	0.517538	0.000573695	0.00116262	1	24.4592	1.0908	0.125381	0.406915	0.480929	1	28.8733	-1.31235	-0.392157	0.00916324	0.0198248	1	603	19.6732	20.5653	39.7036	605	20.9811	21.87	41.5651	506	18.151
T66009677.1	KQ758784.1	527229..528224	996	209.458	1.66298	0.733774	1.01008e-12	5.51438e-12	1.18008e-08	275.634	2.54443	1.34734	0	0	0	186.997	1.55253	0.634622	7.74595e-10	7.24547e-09	9.04959e-06	275.634	1.53004	0.613568	1.6483e-09	5.85145e-09	1.92571e-05	209.458	-1.07114	-0.0991516	0.332528	0.405102	1	275.634	-1.63889	-0.712719	2.8455e-12	2.7138e-11	3.3244e-08	1707	111.551	116.61	112.395	1711	118.852	123.887	117.55	1718	123.44
T66009678.1	KQ758784.1	complement(528873..531425)	2553	50.5616	9.0651	3.18032	0	0	0	12.7174	2.60878	1.38337	1.13137e-05	2.99383e-05	0.132178	5.30278	-2.60198	-1.37961	2.62379e-05	0.000111998	0.306538	50.5616	-3.47484	-1.79695	6.80056e-09	2.2976e-08	7.94509e-05	50.5616	-23.5872	-4.55993	0	0	0	12.7174	-6.78799	-2.76298	0	0	0	196	4.99696	5.22355	12.9053	233	6.31424	6.58175	16.0077	164	4.59713
T66009679.1	KQ758784.1	complement(join(540317..540894,540983..541193))	789	127.529	2.07209	1.05109	6.23182e-07	1.97306e-06	0.00728063	58.1519	-1.35304	-0.436208	0.0408379	0.063043	1	72.4169	1.21844	0.285033	0.178709	0.27108	1	127.529	-2.80363	-1.48729	2.25997e-12	1.01239e-11	2.64032e-08	127.529	-1.70061	-0.766054	0.000275482	0.00061668	1	72.4169	1.6486	0.721241	0.000709009	0.00198546	1	789	65.088	68.0394	51.9504	578	50.6835	52.8308	39.7101	647	58.6842
T66009680.2	KQ758784.1	541211..541432	222	22.286	1.20874	0.273505	0.451888	0.536307	1	17.2769	-1.60576	-0.683257	0.0714009	0.103776	1	17.5378	-1.00127	-0.00183223	0.996036	0.999871	1	22.286	-1.94095	-0.956762	0.0107686	0.0179882	1	22.286	-1.21028	-0.275337	0.450498	0.523256	1	17.5378	1.60372	0.681425	0.0731126	0.121903	1	61	17.8845	18.6955	4.01645	51	15.894	16.5674	3.50383	56	18.0521
T66009681.1	KQ758784.1	complement(541509..543494)	1986	32.8343	-1.32174	-0.402437	0.00401681	0.00783838	1	32.8343	1.03416	0.0484579	0.728023	0.77882	1	34.0135	1.01258	0.0180414	0.897065	0.939212	1	31.2489	1.36689	0.450895	0.00127276	0.00245495	1	34.0135	1.33837	0.420478	0.0026793	0.00519196	1	34.0135	-1.02131	-0.0304165	0.827407	0.876153	1	1104	36.1818	37.8225	72.6911	948	33.0252	34.4243	65.1301	813	29.2958
T66009682.1	KQ758784.1	552282..555506	3225	38.768	1.33046	0.411921	0.00495549	0.00951282	1	60.9736	2.42629	1.27875	0	0	0	47.5326	1.70123	0.766576	1.66288e-07	1.07097e-06	0.00194274	60.9736	1.82365	0.86683	2.59264e-09	9.07969e-09	3.02898e-05	47.5326	1.27868	0.354655	0.0150769	0.0254506	1	60.9736	-1.4262	-0.512175	0.000428556	0.00125894	1	1462	29.5066	30.8445	96.2631	1273	27.3096	28.4666	87.4584	1132	25.1195
T66009683.1	KQ758784.1	complement(555619..557181)	1563	42.2329	-3.9038	-1.96488	0	0	0	42.2329	-1.41786	-0.503712	0.00599384	0.010882	1	42.2329	-1.11683	-0.159404	0.38298	0.498592	1	27.3782	2.75331	1.46117	8.77076e-15	4.5909e-14	1.02469e-10	38.691	3.49544	1.80547	0	0	0	38.691	1.26954	0.344308	0.0608741	0.103808	1	1124	46.8067	48.9292	74.008	906	40.1038	41.8028	62.2446	869	39.7882
T66009684.1	KQ758784.1	558909..560519	1611	115.859	-1.79973	-0.847782	9.7703e-11	4.47282e-10	1.14146e-06	115.859	-1.50467	-0.589446	6.74256e-06	1.82981e-05	0.0787733	115.859	-1.10753	-0.147344	0.259066	0.367537	1	70.7459	1.1961	0.258336	0.0496299	0.0732381	1	106.823	1.625	0.700439	9.38127e-08	3.08215e-07	0.00109601	106.823	1.35858	0.442103	0.000747376	0.00207846	1	2839	114.702	119.903	186.929	2669	114.622	119.478	183.367	2662	118.251
T66009685.1	KQ758784.1	complement(565162..565833)	672	65.0523	-1.1774	-0.235607	0.1472	0.205513	1	65.0523	-1.07056	-0.098371	0.545336	0.611671	1	97.0599	1.46134	0.547296	0.000693408	0.00217596	1	59.1771	1.0998	0.137236	0.399753	0.469284	1	97.0599	1.72059	0.782903	1.27937e-06	3.79073e-06	0.0149469	97.0599	1.56446	0.645667	6.57595e-05	0.000226762	0.768269	673	65.1848	68.1406	44.3126	648	66.7147	69.5412	44.5193	594	63.2573
T66009686.1	KQ758784.1	join(566469..566480,567466..568644)	1191	126.936	3.4303	1.77833	2.10942e-15	1.41961e-14	2.46444e-11	60.7807	1.90417	0.929165	3.59596e-05	8.93104e-05	0.420116	242.215	6.78792	2.76297	0	0	0	126.936	-1.80146	-0.849169	0.000140114	0.00030851	1	242.215	1.97881	0.984636	9.17411e-06	2.46904e-05	0.107181	242.215	3.56476	1.8338	2.22045e-16	3.03055e-15	2.59415e-12	898	49.0756	51.3009	59.1274	412	23.9332	24.9472	28.3055	515	30.9449
T66009687.1	KQ758784.1	join(569382..569406,569466..570670)	1230	20.8517	1.05163	0.0726296	0.712689	0.773967	1	23.0926	1.35844	0.44195	0.0246226	0.0397643	1	18.512	-1.34382	-0.426337	0.0331932	0.0662198	1	23.0926	1.29174	0.369321	0.059582	0.0864716	1	20.8517	-1.4132	-0.498966	0.0124148	0.021314	1	23.0926	-1.82549	-0.868287	1.28312e-05	5.0954e-05	0.149907	349	18.4681	19.3055	22.9793	358	20.137	20.9901	24.5955	291	16.931
T66009688.1	KQ758784.1	complement(571050..572399)	1350	91.778	-1.28652	-0.363477	0.00482487	0.00929567	1	91.778	-1.09491	-0.130815	0.310175	0.378383	1	91.778	-1.19926	-0.262139	0.0423065	0.0817645	1	77.101	1.175	0.232662	0.0717169	0.102329	1	78.1997	1.07277	0.101337	0.433522	0.50755	1	78.1997	-1.0953	-0.131325	0.309909	0.409047	1	1976	95.2695	99.5895	130.107	1842	94.4	98.3993	126.55	1616	85.6646
T66009689.1	KQ758784.1	complement(573009..573677)	669	26.3236	-1.01901	-0.0271689	0.901859	0.93119	1	25.0152	-1.04351	-0.0614403	0.781303	0.825836	1	32.915	1.28691	0.363912	0.0974979	0.164748	1	26.3236	-1.02404	-0.0342714	0.876747	0.906864	1	32.915	1.31138	0.391081	0.074489	0.108665	1	32.915	1.3429	0.425352	0.0534612	0.0928197	1	276	26.8524	28.0701	18.1728	225	23.2687	24.2545	15.4581	233	24.9243
T66009690.1	KQ758784.1	574971..575177	207	0.22665	-1.07475	-0.104004	0.937944	0.959189	1	0.419242	1.94556	0.960186	0.414536	0.485078	1	0.22665	-6.39685	-2.67736	0.309285	0.421287	1	0.419242	2.091	1.06419	0.365683	0.434467	1	0.220856	-5.95193	-2.57336	0.328428	0.401057	1	0.419242	-12.4455	-3.63755	0.154716	0.230437	1	0	0	0	0	1	0.33423	0.34839	0.0687026	1	0.345719
T66009691.1	KQ758784.1	576829..578841	2013	36.4772	-1.54898	-0.631318	6.57189e-05	0.000165437	0.767794	36.4772	-1.99075	-0.993315	4.75687e-10	1.98126e-09	5.55745e-06	36.4772	-1.38671	-0.471669	0.00288303	0.00779327	1	25.2128	-1.2852	-0.361997	0.0240266	0.0378051	1	26.8667	1.11702	0.15965	0.31588	0.388199	1	26.8667	1.43559	0.521647	0.00115472	0.00308074	1	1178	38.0892	39.8164	77.5635	1030	35.4005	36.9003	70.7637	1011	35.9419
T66009692.2	KQ758784.1	579392..579571	180	341.403	-1.32049	-0.401078	0.00739341	0.0137939	1	341.403	-1.17403	-0.231464	0.122217	0.167777	1	411.432	1.17907	0.237651	0.110522	0.183049	1	276.021	1.12476	0.169614	0.259265	0.322439	1	411.432	1.55696	0.638729	1.93557e-05	4.98308e-05	0.226132	411.432	1.38426	0.469115	0.0017061	0.00437785	1	919	332.31	347.379	60.5101	894	343.622	358.18	61.4201	876	348.277
T66009693.1	KQ758784.1	579937..580368	432	101.507	2.1527	1.10614	1.08602e-12	5.90963e-12	1.2688e-08	180.377	4.45521	2.15549	0	0	0	141.832	3.14963	1.65518	0	0	0	180.377	2.06959	1.04935	1.96043e-12	8.83291e-12	2.29037e-08	141.832	1.46311	0.549037	0.000251703	0.000565944	1	180.377	-1.41452	-0.50031	0.000745206	0.00207358	1	272	40.9813	42.8396	17.9094	272	43.5613	45.4069	18.6871	289	47.8749
T66009694.1	KQ758784.1	join(583151..583182,583654..583861)	240	1497.68	-1.28704	-0.364059	0.00706198	0.0132114	1	1778.87	1.29191	0.369504	0.00618183	0.0111938	1	1551.02	1.01461	0.0209209	0.876913	0.923803	1	1778.87	1.66274	0.733563	5.5811e-08	1.74295e-07	0.000652039	1551.02	1.30584	0.384979	0.00439822	0.0082123	1	1778.87	-1.27331	-0.348584	0.00981184	0.0210798	1	5569	1510.31	1578.8	366.682	5145	1483.17	1546	353.475	5029	1499.56
T66009695.1	KQ758784.1	585962..587218	1257	7.94226	5.27136	2.39817	1.7155e-07	5.751e-07	0.00200422	1.41143	-1.11979	-0.163226	0.73759	0.787005	1	1.41143	-1.43711	-0.523171	0.292613	0.403743	1	7.94226	-5.9028	-2.5614	3.38178e-08	1.07714e-07	0.000395094	7.94226	-7.57552	-2.92134	7.3764e-10	2.9493e-09	8.61785e-06	1.15664	-1.28338	-0.359944	0.473332	0.574539	1	18	0.932047	0.974311	1.18518	30	1.65121	1.72116	2.06108	29	1.65104
T66009696.1	KQ758784.1	complement(600432..604571)	4140	10.594	-1.27203	-0.347136	0.0240023	0.0405347	1	10.594	-1.07315	-0.101851	0.507324	0.575332	1	12.4549	1.14991	0.201517	0.187589	0.282387	1	9.06955	1.18533	0.245285	0.111822	0.152139	1	12.4549	1.46272	0.548653	0.000353398	0.000779008	1	12.4549	1.23402	0.303368	0.0479591	0.0845715	1	692	10.8794	11.3728	45.5636	625	10.4447	10.8872	42.9391	605	10.458
T66009697.1	KQ758784.1	join(604729..604736,604864..605284)	429	24.2416	1.61982	0.695829	0.0213775	0.036471	1	14.1259	1.10072	0.138443	0.652398	0.710739	1	17.4866	1.22014	0.287049	0.348795	0.463433	1	24.2416	-1.4716	-0.557386	0.0647853	0.0933506	1	24.2416	-1.32756	-0.40878	0.174182	0.231352	1	17.4866	1.1085	0.148606	0.627033	0.710742	1	78	11.8342	12.3708	5.13579	118	19.0301	19.8363	8.10691	67	11.1766
T66009698.1	KQ758784.1	complement(608689..609987)	1299	2.34777	4.71453	2.23711	8.38598e-06	2.35004e-05	0.0979734	0.460776	-1.07453	-0.103702	0.855853	0.890059	1	0.460776	-1.83879	-0.878754	0.160751	0.248781	1	2.34777	-5.0659	-2.34082	4.93302e-06	1.28558e-05	0.0576325	2.34777	-8.66902	-3.11587	5.64039e-08	1.89959e-07	0.000658966	0.388134	-1.71125	-0.775052	0.222147	0.31209	1	6	0.300637	0.31427	0.39506	11	0.585868	0.610689	0.755729	9	0.495823
T66009699.2	KQ758784.1	complement(612113..613792)	1680	178.043	-2.09365	-1.06602	1.11022e-15	7.61193e-15	1.29707e-11	178.043	-1.8807	-0.911269	7.15272e-12	3.5215e-11	8.35653e-08	178.043	-1.90392	-0.928975	2.83407e-12	3.85005e-11	3.31104e-08	91.183	1.11323	0.154749	0.246416	0.308425	1	95.4675	1.09965	0.137044	0.304805	0.376989	1	95.4675	-1.01235	-0.0177056	0.894543	0.929552	1	4343	168.26	175.89	285.958	4334	178.483	186.044	297.757	4399	187.387
T66009700.1	KQ758784.1	complement(614362..614583)	222	1.33915	-1.16353	-0.218507	0.767572	0.820827	1	1.62187	1.29756	0.375803	0.596831	0.65974	1	1.73465	1.23841	0.308484	0.666847	0.757048	1	1.62187	1.50975	0.59431	0.40869	0.478429	1	1.73465	1.44092	0.526992	0.467547	0.539651	1	1.73465	-1.04777	-0.0673189	0.922943	0.951447	1	3	0.879567	0.919451	0.19753	8	2.49318	2.5988	0.549621	2	0.644719
T66009701.1	KQ758784.1	615885..617012	1128	1.99793	-2.10246	-1.07208	0.0171626	0.0298335	1	2.07427	1.13735	0.18568	0.662223	0.719631	1	2.85363	1.41169	0.497428	0.237304	0.342064	1	2.07427	2.39124	1.25776	0.00500601	0.00883329	1	2.85363	2.96803	1.56951	0.000410686	0.000896664	1	2.85363	1.24121	0.311747	0.456961	0.559727	1	25	1.44255	1.50797	1.64609	38	2.33072	2.42947	2.6107	35	2.22051
T66009702.1	KQ758784.1	complement(617192..617923)	732	32.9872	-1.4699	-0.555717	0.00483314	0.00930854	1	32.9872	-1.31851	-0.398905	0.0432238	0.0663318	1	36.6745	1.08768	0.121249	0.534742	0.642072	1	24.0902	1.11482	0.156812	0.431029	0.501066	1	36.6745	1.59877	0.676967	0.00059534	0.00127434	1	36.6745	1.43411	0.520155	0.00837111	0.0182667	1	425	37.7902	39.5037	27.9834	340	32.1354	33.4969	23.3589	297	29.0361
T66009703.3	KQ758784.1	618487..620538	2052	29.5465	-1.45354	-0.539573	0.000653667	0.00144227	1	29.5465	-1.2937	-0.371506	0.0189664	0.0313326	1	30.0949	-1.00324	-0.00466079	0.976413	0.991566	1	21.7453	1.12355	0.168067	0.291139	0.356913	1	30.0949	1.44885	0.534912	0.000739004	0.00155985	1	30.0949	1.28953	0.366845	0.0206738	0.0406141	1	982	31.1483	32.5608	64.6582	828	27.917	29.0997	56.8858	848	29.5741
T66009704.1	KQ758784.1	complement(620902..621270)	369	311.812	1.6863	0.753864	6.11353e-07	1.9372e-06	0.00714244	551.639	3.46166	1.79146	0	0	0	374.398	2.11569	1.08112	8.20122e-13	1.1947e-11	9.58148e-09	551.639	2.05281	1.0376	3.81373e-12	1.68262e-11	4.45558e-08	374.398	1.25463	0.327261	0.0290566	0.0464621	1	551.639	-1.63619	-0.71034	1.96312e-06	8.86211e-06	0.0229351	985	173.744	181.623	64.8557	952	178.495	186.057	65.4049	863	167.37
T66009705.1	KQ758784.1	complement(621903..622484)	582	107.376	2.45999	1.29865	2.01061e-13	1.16576e-12	2.349e-09	71.0372	1.88777	0.916686	2.50813e-07	7.9475e-07	0.00293024	49.338	1.18128	0.240348	0.181109	0.273938	1	107.376	-1.30312	-0.381965	0.0283498	0.0439972	1	107.376	-2.08248	-1.0583	1.90984e-09	7.38096e-09	2.23126e-05	71.0372	-1.59808	-0.676338	0.000135785	0.000439318	1	344	38.4712	40.2157	22.6501	334	39.7045	41.3866	22.9467	363	44.6352
T66009706.1	KQ758784.1	622881..624353	1473	60.834	1.08274	0.114682	0.435058	0.519659	1	52.4874	-1.1994	-0.262307	0.075882	0.109529	1	58.4868	1.08984	0.12412	0.399084	0.51478	1	60.834	-1.29863	-0.376989	0.0105798	0.017688	1	60.834	1.00656	0.00943806	0.948771	0.96412	1	58.4868	1.30715	0.386427	0.00890918	0.0193289	1	1129	49.8875	52.1497	74.3372	1107	51.9949	54.1977	76.0538	1144	55.5798
T66009707.1	KQ758784.1	complement(624427..624858)	432	78.6277	2.55531	1.3535	1.42249e-05	3.8757e-05	0.16619	29.081	-1.15254	-0.20482	0.518161	0.585405	1	32.7122	1.1008	0.138551	0.660597	0.752511	1	78.6277	-2.9451	-1.55832	6.47999e-07	1.85417e-06	0.00757057	78.6277	-2.32132	-1.21495	9.7079e-05	0.000229172	1	32.7122	1.26872	0.343371	0.278471	0.375679	1	182	27.4213	28.6647	11.9835	177	28.3469	29.5478	12.1604	190	31.4748
T66009708.1	KQ758784.1	complement(625641..626837)	1197	180.236	4.26387	2.09217	0	0	0	706.303	19.3646	4.27535	0	0	0	52.2227	1.28577	0.362637	0.0281688	0.057464	1	706.303	4.54156	2.18319	0	0	0	180.236	-3.31619	-1.72953	0	0	0	706.303	-15.0607	-3.91272	0	0	0	735	39.9663	41.7786	48.3949	722	41.731	43.499	49.6033	624	37.3065
T66009709.1	KQ758785.1	39..6236	6198	15.7312	1.9527	0.965469	8.87201e-12	4.45814e-11	1.03652e-07	27.1691	3.92869	1.97405	0	0	0	13.9906	1.81673	0.861345	1.28031e-09	1.1695e-08	1.49579e-05	27.1691	2.01193	1.00858	3.72924e-13	1.76035e-12	4.35687e-09	15.7312	-1.07484	-0.104124	0.457063	0.529591	1	27.1691	-2.16251	-1.1127	1.33227e-15	1.69922e-14	1.55649e-11	692	7.267	7.59652	45.5636	761	8.49472	8.85461	52.2827	591	6.82385
T66009710.1	KQ758785.1	complement(join(6333..6895,7216..7237))	585	49.6296	1.51176	0.596228	0.0111137	0.0200775	1	30.7273	-1.97281	-0.98025	5.46353e-05	0.000133146	0.638304	30.7273	-1.37016	-0.454348	0.0579405	0.106918	1	49.6296	-2.98241	-1.57648	5.91571e-11	2.37421e-10	6.91133e-07	49.6296	-2.07136	-1.05058	9.69378e-06	2.59932e-05	0.113252	22.8571	1.43983	0.525901	0.0321919	0.0599264	1	240	26.7028	27.9136	15.8024	263	31.104	32.4217	18.0688	281	34.3751
T66009711.6	KQ758785.1	complement(19460..21403)	1944	4.91611	1.76701	0.821312	0.0503767	0.0792768	1	2.63568	-7.79346	-2.96226	2.57593e-09	1.00315e-08	3.00946e-05	2.63568	-1.20518	-0.269244	0.529436	0.636882	1	4.91611	-13.7711	-3.78358	1.63203e-14	8.39585e-14	1.9067e-10	4.91611	-2.12956	-1.09056	0.00993122	0.0173614	1	2.23871	6.46666	2.69302	7.22959e-08	3.98976e-07	0.000844633	100	3.34815	3.49997	6.58434	65	2.31331	2.41131	4.46567	61	2.24557
T66009712.1	KQ758785.1	complement(26911..28920)	2010	0.250137	-1.18112	-0.240158	0.671456	0.73804	1	0.352297	1.52592	0.609683	0.251558	0.315778	1	0.69075	2.66292	1.41301	0.0052319	0.0132619	1	0.352297	1.8023	0.849841	0.115698	0.156774	1	0.69075	3.14523	1.65317	0.00132543	0.00269117	1	0.69075	1.74512	0.803325	0.0920076	0.148122	1	8	0.259057	0.270804	0.526747	6	0.206524	0.215274	0.412216	8	0.284831
T66009713.1	LNGJ01000205.1	join(494..753,999..1011)	273	3.6631	17.8484	4.15772	0.000356333	0.000815802	1	0.167031	1.07076	0.0986372	0.946677	0.964761	1	0.180652	1.06348	0.0887928	0.952257	0.977182	1	3.6631	-16.6689	-4.05909	0.00045976	0.000943838	1	3.6631	-16.783	-4.06893	0.000500687	0.00108144	1	0.180652	-1.00685	-0.00984441	0.994687	0.999849	1	1	0.238418	0.249229	0.0658434	1	0.253427	0.264164	0.0687026	0	0
T66009714.4	LNGJ01000205.1	2905..4410	1506	10.8335	-1.22108	-0.288152	0.241473	0.315245	1	10.8335	-1.94476	-0.959591	0.000135025	0.000313618	1	10.8335	-1.28682	-0.363807	0.141559	0.224309	1	9.45066	-1.59266	-0.671439	0.00775441	0.013272	1	9.45066	-1.05384	-0.0756547	0.760585	0.806656	1	8.55985	1.51129	0.595785	0.0188169	0.0375278	1	202	8.73026	9.12613	13.3004	264	12.1282	12.642	18.1375	245	11.6422
T66009715.2	LNGJ01000237.1	780..1103	324	24.568	-1.58861	-0.667768	0.0245571	0.0414237	1	24.568	-1.29061	-0.368054	0.213469	0.273731	1	36.1367	1.4429	0.528975	0.0677155	0.121588	1	17.4979	1.2309	0.299714	0.318784	0.386023	1	36.1367	2.29222	1.19674	4.81271e-05	0.00011795	0.562269	36.1367	1.86223	0.897029	0.00222199	0.00553861	1	110	22.0978	23.0998	7.24277	101	21.5671	22.4808	6.93897	136	30.0391
T66009716.1	LNGJ01000237.1	join(1146..1256,1337..1465)	240	112.661	-1.96552	-0.974915	3.00231e-07	9.8307e-07	0.00350759	112.661	-1.31436	-0.394359	0.0361726	0.0564376	1	169.397	1.47534	0.561047	0.00244254	0.00673182	1	78.6074	1.49542	0.580555	0.00250578	0.00464094	1	169.397	2.89982	1.53596	4.44089e-16	2.74658e-15	5.18829e-12	169.397	1.93913	0.955406	3.22206e-07	1.62958e-06	0.00376433	379	102.785	107.446	24.9546	428	123.381	128.608	29.4047	375	111.818
T66009717.1	LNGJ01000237.1	join(2208..2630,2700..3404)	1128	68.1959	120.952	6.91829	0	0	0	0.751265	1.5335	0.616832	0.244829	0.308127	1	0.531644	-2.94199	-1.55679	0.0240668	0.0500752	1	68.1959	-78.8727	-6.30145	0	0	0	68.1959	-355.838	-8.47508	0	0	0	0.751265	-4.51155	-2.17362	0.0012188	0.00323326	1	4	0.230808	0.241274	0.263374	15	0.920022	0.959	1.03054	7	0.444102
T66009718.1	LNGJ01000237.1	complement(3508..4893)	1386	47.7815	-5.86331	-2.55172	0	0	0	47.7815	-1.02664	-0.0379298	0.811071	0.851216	1	47.7815	-1.38593	-0.47086	0.00317387	0.00848133	1	42.8098	5.71117	2.51379	0	0	0	35.2486	4.23058	2.08086	0	0	0	42.8098	-1.34997	-0.43293	0.00673741	0.0150245	1	1062	49.8726	52.1341	69.9257	1014	50.6163	52.7608	69.6645	830	42.8557
T66009719.1	LNGJ01000237.1	complement(join(5364..5940,6024..6247))	801	98.1956	-1.34576	-0.428416	0.00252981	0.00508968	1	98.1956	-1.83866	-0.878657	8.77344e-10	3.55409e-09	1.025e-05	98.1956	-1.38942	-0.474478	0.000861508	0.0026459	1	78.0421	-1.36627	-0.450241	0.00174969	0.00331576	1	78.0421	-1.03244	-0.0460622	0.747234	0.795633	1	72.1463	1.32334	0.404179	0.00511698	0.01172	1	1210	98.3227	102.781	79.6705	1091	94.2341	98.2265	74.9546	1142	102.03
T66009720.1	LNGJ01000237.1	complement(join(6384..6557,6671..6787))	291	46.2697	-1.22476	-0.292502	0.272235	0.349392	1	46.2697	-1.25484	-0.327503	0.221068	0.282081	1	46.2697	-1.36655	-0.450534	0.0934773	0.159058	1	40.3816	-1.02456	-0.0350008	0.896302	0.922517	1	40.3816	-1.11576	-0.158031	0.557628	0.622708	1	34.4529	-1.08902	-0.123031	0.649497	0.730428	1	216	48.3127	50.5035	14.2222	181	43.033	44.8561	12.4352	193	47.4633
T66009721.1	LNGJ01000345.1	314..1063	750	0	#NUM!	#NUM!	#NUM!	#NUM!	#NUM!	0	#NUM!	#NUM!	#NUM!	#NUM!	#NUM!	0	#NUM!	#NUM!	#NUM!	#NUM!	#NUM!	0	#NUM!	#NUM!	#NUM!	#NUM!	#NUM!	0	#NUM!	#NUM!	#NUM!	#NUM!	#NUM!	0	#NUM!	#NUM!	#NUM!	#NUM!	#NUM!	0	0	0	0	0	0	0	0	0	0
T66009722.1	LNGJ01000345.1	complement(1612..3039)	1428	0.818694	-145.373	-7.18362	0.00291908	0.00581279	1	2.15295	2.84247	1.50715	0.0167078	0.0279293	1	4.03231	4.81731	2.26823	0.000284646	0.000980113	1	2.15295	413.219	8.69076	0.000308094	0.000647736	1	4.03231	700.307	9.45184	8.62217e-05	0.000204575	1	4.03231	1.69476	0.761081	0.207962	0.295681	1	22	1.00276	1.04823	1.44855	0	0	0	0	29	1.45333
T66009723.4	LNGJ01000356.1	107..1321	1215	7.35985	-2.2522	-1.17133	0.000190743	0.000455342	1	7.35985	-2.0182	-1.01307	0.00126494	0.00257506	1	7.35985	-1.31854	-0.398941	0.195506	0.29227	1	3.49284	1.11595	0.158267	0.624515	0.686186	1	5.70391	1.7081	0.772394	0.0149755	0.0252866	1	5.70391	1.53063	0.614127	0.0532775	0.0925643	1	142	7.60699	7.95193	9.34976	129	7.34564	7.65684	8.86264	121	7.12693
T66009724.1	KQ758786.1	complement(453..1793)	1341	17.0174	2.49842	1.32102	1.85875e-06	5.59253e-06	0.0217158	6.64927	1.14168	0.191154	0.498702	0.567426	1	6.35357	-1.39417	-0.479403	0.0962049	0.162846	1	17.0174	-2.18838	-1.12986	4.32152e-05	0.000101037	0.504883	17.0174	-3.48321	-1.80042	1.7295e-10	7.32621e-10	2.02057e-06	6.64927	-1.59169	-0.670557	0.0196572	0.0389444	1	125	6.06711	6.34222	8.23043	136	7.01659	7.31386	9.34356	112	5.97699
T66009725.7	KQ758786.1	complement(6569..7789)	1221	7.50928	1.13764	0.186043	0.513887	0.594901	1	8.36633	1.47585	0.561548	0.0478975	0.072806	1	8.1374	1.29206	0.369675	0.194855	0.291484	1	8.36633	1.29729	0.375505	0.182715	0.235952	1	8.1374	1.13574	0.183632	0.516619	0.584398	1	8.36633	-1.14225	-0.191873	0.496239	0.593198	1	120	6.39685	6.68692	7.90121	124	7.02623	7.3239	8.51913	86	5.04053
T66009726.1	LNGJ01000545.1	complement(499..2769)	2271	15.3093	-1.14514	-0.195524	0.25095	0.326123	1	15.3093	-1.15073	-0.202548	0.23597	0.298456	1	19.735	1.26204	0.335756	0.0475489	0.0903862	1	14.2919	-1.00488	-0.00702396	0.967267	0.977381	1	19.735	1.44521	0.53128	0.00174564	0.00348501	1	19.735	1.45226	0.538304	0.00157444	0.00406501	1	507	14.5309	15.1898	33.3826	501	15.2629	15.9095	34.42	512	16.1342
T66009727.1	KQ758787.1	complement(1827..3671)	1845	1.37874	4.70224	2.23335	9.88426e-06	2.74751e-05	0.115478	0.491262	1.95023	0.963647	0.0721947	0.104751	1	0.342976	1.22093	0.287979	0.610141	0.709493	1	1.37874	-2.41111	-1.2697	0.005892	0.0102863	1	1.37874	-3.85136	-1.94537	8.29534e-05	0.000197301	0.969144	0.491262	-1.59734	-0.675668	0.198613	0.284725	1	8	0.282224	0.295022	0.526747	8	0.299992	0.312701	0.549621	6	0.232728
T66009728.2	KQ758787.1	6235..8022	1788	4.4529	-4.1688	-2.05963	9.89157e-10	4.11403e-09	1.15563e-05	4.4529	-1.44852	-0.534575	0.0903408	0.128167	1	5.96185	1.30459	0.383594	0.214382	0.315285	1	2.8253	2.87798	1.52506	8.05308e-06	2.04932e-05	0.0940841	5.96185	5.43857	2.44323	3.26961e-13	1.69321e-12	3.81988e-09	5.96185	1.88972	0.918169	0.00345319	0.00821494	1	135	4.91436	5.1372	8.88886	121	4.68203	4.88039	8.31302	94	3.7623
T66009729.1	KQ758787.1	complement(join(8431..10623,11946..11972))	2220	7.20068	-1.05004	-0.0704483	0.76175	0.815647	1	7.08515	-1.90966	-0.933316	9.43731e-05	0.000223689	1	7.08515	-1.06055	-0.0848093	0.716372	0.797311	1	7.20068	-1.81865	-0.862868	0.000303621	0.000639022	1	7.20068	-1.01	-0.0143611	0.950912	0.965792	1	6.81428	1.80064	0.848507	0.000405282	0.00119568	1	226	6.62607	6.92653	14.8806	216	6.73158	7.01677	14.8398	245	7.89781
T66009730.2	KQ758787.1	complement(12365..16957)	4593	35.8211	-1.02957	-0.0420453	0.737631	0.795361	1	52.6407	1.66252	0.733368	4.59747e-09	1.75129e-08	5.37122e-05	40.8213	1.15907	0.212963	0.0896519	0.153826	1	52.6407	1.71168	0.775413	5.65666e-10	2.09069e-09	6.60867e-06	40.8213	1.19334	0.255009	0.0420367	0.0650742	1	52.6407	-1.43436	-0.520405	3.15502e-05	0.000116241	0.3686	2396	33.954	35.4937	157.761	2495	37.5829	39.1751	171.413	2046	31.8789
T66009731.1	KQ758787.1	complement(18445..18792)	348	1335.44	-1.60869	-0.685883	1.48405e-06	4.51751e-06	0.0173382	1335.44	-1.34597	-0.428648	0.00262341	0.00506684	1	1450.24	1.06342	0.0887149	0.53306	0.640516	1	912.362	1.19519	0.257234	0.07134	0.101841	1	1450.24	1.71071	0.774598	5.45531e-08	1.84097e-07	0.000637344	1450.24	1.43134	0.517363	0.00028197	0.000855427	1	7041	1316.91	1376.62	463.603	6528	1297.83	1352.81	448.491	6767	1391.59
T66009732.1	KQ758787.1	19992..20144	153	0.89546	-17.9536	-4.1662	0.087921	0.130221	1	0.89546	-4.34675	-2.11994	0.134943	0.183298	1	2.46102	2.58987	1.37288	0.0889698	0.152858	1	0.146966	4.13036	2.04627	0.443459	0.512659	1	2.46102	46.4977	5.53909	0.0211117	0.0346562	1	2.46102	11.2575	3.49282	0.00963207	0.0207393	1	1	0.425412	0.444702	0.0658434	5	2.26097	2.35676	0.343513	0	0
T66009733.1	KQ758787.1	complement(37601..41905)	4305	11.9621	1.7638	0.818684	1.59158e-05	4.30725e-05	0.185944	7.67187	1.3171	0.397362	0.0374424	0.0582166	1	6.336	-1.61476	-0.691322	0.000397254	0.00131925	1	11.9621	-1.33915	-0.421321	0.0256313	0.0400929	1	11.9621	-2.84811	-1.51001	5.21805e-15	3.03901e-14	6.09625e-11	7.67187	-2.1268	-1.08868	2.10265e-08	1.2457e-07	0.000245652	435	6.57683	6.87506	28.6419	427	6.86232	7.15305	29.336	335	5.56885
T66009734.1	KQ758787.1	join(45097..45141,45302..45454)	198	117.421	-2.63671	-1.39874	4.35633e-10	1.86771e-09	5.0895e-06	117.421	-1.31288	-0.392733	0.0732027	0.106081	1	221.397	1.85008	0.887591	3.78776e-05	0.000155709	0.442524	82.3082	2.00834	1.006	8.44005e-06	2.14406e-05	0.0986051	221.397	4.87813	2.28633	0	0	0	221.397	2.42893	1.28032	3.7853e-09	2.51128e-08	4.42237e-05	353	116.041	121.303	23.2427	374	130.684	136.221	25.6948	292	105.539
T66009735.1	KQ758787.1	complement(45668..47428)	1761	59.9146	-1.15479	-0.207629	0.0467023	0.0740431	1	59.9146	-1.19011	-0.251093	0.0165588	0.0276999	1	65.8165	1.07645	0.106285	0.307859	0.419775	1	55.4522	-1.03059	-0.0434643	0.678737	0.734979	1	65.8165	1.24308	0.313914	0.00263676	0.00511461	1	65.8165	1.2811	0.357378	0.000647831	0.00183126	1	1595	58.9525	61.6257	105.02	1554	61.0531	63.6397	106.764	1470	59.7381
T66009736.1	KQ758787.1	complement(47747..54955)	7209	9.21692	2.23847	1.16251	1.759e-09	7.15794e-09	2.05504e-05	4.14305	1.16506	0.220399	0.259114	0.324392	1	3.87056	-1.16017	-0.214342	0.276087	0.386986	1	9.21692	-1.92134	-0.942111	1.01779e-06	2.86112e-06	0.0118908	9.21692	-2.59701	-1.37685	1.35858e-12	6.75992e-12	1.58723e-08	4.14305	-1.35167	-0.434741	0.0268491	0.0511709	1	367	3.31354	3.46379	24.1645	484	4.64501	4.8418	33.2521	368	3.65314
T66009737.1	KQ758787.1	complement(56534..58948)	2415	10.5221	2.16379	1.11356	0.000293116	0.000679324	1	4.54967	-14.5008	-3.85806	0	0	0	4.54967	-3.76958	-1.9144	8.17982e-09	6.54106e-08	9.55649e-05	10.5221	-31.3767	-4.97162	0	0	0	10.5221	-8.15657	-3.02796	0	0	0	1.22881	3.84681	1.94366	2.82082e-06	1.24596e-05	0.0329556	121	3.26114	3.40901	7.96705	164	4.69832	4.89737	11.2672	192	5.68955
T66009738.1	KQ758787.1	complement(59462..59818)	357	4.86557	-2.70451	-1.43537	0.00151536	0.00316028	1	4.86557	-2.10665	-1.07495	0.0153959	0.0259216	1	4.86557	-1.89948	-0.925607	0.0346538	0.0687369	1	2.09361	1.2838	0.36042	0.460127	0.528893	1	2.59298	1.42381	0.509761	0.291221	0.362452	1	2.59298	1.10906	0.149341	0.753043	0.816047	1	26	4.7403	4.95525	1.71193	25	4.84493	5.05019	1.71757	25	5.01147
T66009739.4	KQ758787.1	60308..60778	471	188.174	-1.84602	-0.88442	2.12595e-09	8.59725e-09	2.48374e-05	188.174	-1.09281	-0.128043	0.382677	0.452528	1	188.174	-1.14998	-0.201607	0.169731	0.2603	1	158.302	1.68924	0.756377	3.19796e-07	9.37796e-07	0.00373618	167.243	1.60527	0.682814	4.03656e-06	1.13227e-05	0.0471592	167.243	-1.05231	-0.0735635	0.617029	0.702882	1	1356	187.387	195.884	89.2837	1290	189.489	197.517	88.6264	1235	187.646
T66009740.1	KQ758787.1	complement(60920..61309)	390	10.405	444.47	8.79594	0.000236713	0.000557004	1	0.116922	6.65983	2.73549	0.286262	0.352822	1	0.389527	18.006	4.1704	0.0897367	0.153907	1	10.405	-66.7389	-6.06046	9.47341e-09	3.16313e-08	0.000110678	10.405	-24.6846	-4.62554	1.06587e-09	4.19985e-09	1.24525e-05	0.389527	2.70367	1.43492	0.230308	0.321584	1	0	0	0	0	0	0	0	0	0	0
T66009741.1	KQ758787.1	complement(62343..62951)	609	0.930095	7.00325	2.80803	0.0026971	0.00540021	1	0.436815	3.86602	1.95085	0.0467198	0.0712197	1	0.207656	1.70301	0.768089	0.480165	0.591997	1	0.930095	-1.81149	-0.857176	0.190168	0.244577	1	0.930095	-4.11227	-2.03994	0.0113625	0.0196634	1	0.436815	-2.27011	-1.18276	0.167901	0.246678	1	1	0.106877	0.111723	0.0658434	1	0.113605	0.118418	0.0687026	1	0.11751
T66009742.1	KQ758787.1	complement(63257..66337)	3081	9.73463	31.5981	4.98177	0	0	0	0.289397	-2.58506	-1.3702	0.0318894	0.0503396	1	0.289397	-8.32203	-3.05694	0.000379185	0.00126608	1	9.73463	-81.683	-6.35196	0	0	0	9.73463	-262.961	-8.0387	0	0	0	0.0999129	-3.21928	-1.68674	0.0643827	0.108981	1	1	0.0211256	0.0220835	0.0658434	16	0.359289	0.374511	1.09924	21	0.487777
T66009743.1	KQ758787.1	67688..68245	558	0.650414	40.0727	5.32455	0.0249875	0.042028	1	0.0817194	6.63679	2.73049	0.279891	0.346358	1	0.0883837	6.64596	2.73248	0.28019	0.391235	1	0.650414	-6.03797	-2.59406	0.0107871	0.0180165	1	0.650414	-6.02964	-2.59207	0.0115187	0.0198897	1	0.0883837	1.00138	0.00199199	0.998814	0.999849	1	0	0	0	0	0	0	0	0	0	0
T66009744.1	KQ758787.1	69466..70572	1107	205.232	1.04998	0.0703627	0.560868	0.63928	1	243.26	1.4491	0.535154	9.48046e-06	2.53456e-05	0.11076	267.548	1.43411	0.520151	1.67917e-05	7.40294e-05	0.196178	243.26	1.38012	0.464791	0.000118133	0.000262486	1	267.548	1.36584	0.449789	0.000195294	0.000445107	1	267.548	-1.01045	-0.0150025	0.900995	0.934759	1	3151	185.269	193.669	207.473	2977	186.058	193.94	204.528	2730	176.485
T66009745.1	KQ758787.1	join(70893..71376,71555..71580)	510	14.4576	1.13171	0.178499	0.544976	0.624334	1	14.4976	1.31678	0.397016	0.177804	0.233298	1	24.1538	1.97314	0.980493	0.00076029	0.00236173	1	14.4976	1.16354	0.218517	0.454634	0.52361	1	24.1538	1.74351	0.801994	0.00548937	0.010071	1	24.1538	1.49846	0.583477	0.0431602	0.0773065	1	105	13.4005	14.0081	6.91356	80	10.8527	11.3124	5.49621	82	11.5063
T66009746.1	KQ758787.1	71745..73187	1443	28.1416	1.14177	0.191273	0.23575	0.308581	1	24.934	1.17835	0.236763	0.143081	0.192738	1	40.7617	1.72948	0.790338	8.42397e-07	4.82911e-06	0.00984173	28.1416	1.03203	0.0454904	0.777325	0.823435	1	40.7617	1.51473	0.599065	0.000174922	0.000401259	1	40.7617	1.46772	0.553575	0.000540363	0.00155379	1	540	24.3572	25.4617	35.5554	474	22.7263	23.6891	32.565	443	21.97
T66009747.1	KQ758787.1	complement(74651..75400)	750	215.097	-1.32565	-0.406703	0.00143421	0.00300446	1	215.097	-1.12149	-0.165418	0.194596	0.252243	1	215.097	-1.06139	-0.0859542	0.500154	0.610011	1	176.241	1.18205	0.241285	0.059022	0.0857122	1	206.919	1.24898	0.320749	0.0120473	0.0207197	1	206.919	1.05663	0.079464	0.533741	0.627713	1	2422	210.191	219.722	159.473	2410	222.317	231.735	165.573	2230	212.783
T66009748.1	KQ758787.1	76435..78672	2238	20.222	-1.22991	-0.298548	0.0880454	0.130389	1	20.222	-1.92791	-0.947037	9.80923e-08	3.24007e-07	0.00114601	20.222	-1.37609	-0.460578	0.00888412	0.0210135	1	17.6133	-1.56753	-0.648489	0.000271342	0.000575333	1	17.6133	-1.11886	-0.16203	0.358491	0.431556	1	15.0111	1.401	0.486459	0.00660178	0.0147332	1	669	19.4566	20.3389	44.0492	640	19.785	20.6232	43.9697	670	21.4244
T66009749.1	KQ758787.1	complement(78754..79881)	1128	9.27106	1.79694	0.845542	0.0114386	0.0206262	1	4.83782	-1.29934	-0.377781	0.273843	0.340207	1	4.83782	-1.19592	-0.258118	0.453293	0.568893	1	9.27106	-2.33484	-1.22332	0.000309262	0.000649839	1	9.27106	-2.14899	-1.10366	0.00109515	0.00225456	1	4.1376	1.08648	0.119662	0.731567	0.799075	1	97	5.5971	5.8509	6.38681	74	4.53878	4.73106	5.08399	69	4.37758
T66009750.1	KQ758787.1	83307..85574	2268	112.363	3.19993	1.67804	0	0	0	32.8841	-3.00546	-1.58759	0	0	0	32.8841	-1.21062	-0.275748	0.123812	0.201266	1	112.363	-9.61726	-3.26563	0	0	0	112.363	-3.8739	-1.95379	0	0	0	27.8647	2.48258	1.31184	7.58282e-13	7.75067e-12	8.85901e-09	1053	30.2194	31.5897	69.3331	1060	32.3354	33.7054	72.8248	1144	36.0975
T66009751.1	KQ758787.1	complement(86050..87897)	1848	1.43776	13.4222	3.74655	3.68321e-06	1.07594e-05	0.0430309	0.141221	1.55307	0.635122	0.479695	0.549169	1	0.0977365	-1.21277	-0.278306	0.776811	0.843839	1	1.43776	-8.64236	-3.11143	4.07886e-05	9.57277e-05	0.476533	1.43776	-16.278	-4.02485	2.52543e-06	7.24571e-06	0.0295045	0.141221	-1.88352	-0.913428	0.331215	0.43168	1	4	0.140883	0.147271	0.263374	2	0.0748762	0.0780485	0.137405	2	0.07745
T66009752.6	KQ758787.1	complement(89395..89604)	210	5.44726	-1.67372	-0.743056	0.102101	0.148919	1	5.44726	-1.15447	-0.207225	0.636812	0.697532	1	6.2207	1.11873	0.161867	0.704425	0.787468	1	4.3266	1.44978	0.535831	0.24849	0.310459	1	6.2207	1.87245	0.904923	0.0456645	0.0701602	1	6.2207	1.29154	0.369093	0.398431	0.501711	1	16	4.95908	5.18395	1.05349	18	5.9302	6.18144	1.23665	16	5.45248
T66009753.1	KQ758787.1	join(108193..108573,108735..108758)	405	30.6247	1.6949	0.761204	0.00506693	0.00971238	1	45.1071	2.90575	1.53891	1.08829e-08	3.96833e-08	0.000127145	17.8816	1.03163	0.0449267	0.871542	0.919721	1	45.1071	1.7144	0.777706	0.00314289	0.00573098	1	30.6247	-1.64294	-0.716277	0.00848803	0.0150342	1	45.1071	-2.81666	-1.49398	3.0577e-08	1.77462e-07	0.000357231	107	17.1961	17.9758	7.04524	114	19.4745	20.2995	7.8321	79	13.9594
T66009754.1	KQ758787.1	109691..111439	1749	48.0689	-1.85544	-0.891763	2.4678e-09	9.90425e-09	2.88313e-05	51.9758	1.17648	0.234474	0.11303	0.156609	1	64.8976	1.32275	0.40354	0.00632748	0.0156618	1	51.9758	2.18289	1.12624	4.65183e-14	2.31561e-13	5.43474e-10	64.8976	2.45429	1.2953	0	0	0	64.8976	1.12433	0.169066	0.252035	0.346946	1	1266	47.1134	49.2498	83.3577	1266	50.0795	52.2012	86.9775	1149	47.0136
T66009755.1	KQ758787.1	complement(111503..111841)	339	11.9157	-1.54654	-0.629045	0.0920522	0.135549	1	11.9157	-1.48359	-0.569096	0.129512	0.176784	1	11.9157	-1.14113	-0.190466	0.606791	0.706512	1	8.22828	1.04243	0.0599486	0.875352	0.905742	1	10.7008	1.35527	0.438579	0.24464	0.311921	1	10.7008	1.30011	0.37863	0.317697	0.417368	1	59	11.328	11.8417	3.88476	70	14.2861	14.8914	4.80918	48	10.1329
T66009756.1	KQ758787.1	complement(112388..113887)	1500	61.1511	1.20608	0.27033	0.0334115	0.0547471	1	47.4628	-1.22514	-0.292944	0.0225745	0.0367323	1	66.0051	1.36248	0.446231	0.000448429	0.00146668	1	61.1511	-1.47762	-0.563275	1.05497e-05	2.64774e-05	0.123252	66.0051	1.12967	0.175901	0.164484	0.220374	1	66.0051	1.66922	0.739175	7.50842e-09	4.7391e-08	8.77208e-05	1037	44.9975	47.0379	68.2796	1073	49.4908	51.5875	73.7179	1004	47.9001
T66009757.1	KQ758787.1	complement(122128..123327)	1200	24.079	4.84079	2.27524	0	0	0	25.3551	5.93601	2.56949	0	0	0	42.2461	8.85481	3.14646	0	0	0	25.3551	1.22625	0.29425	0.161334	0.211095	1	42.2461	1.82921	0.871218	3.05186e-05	7.68425e-05	0.356549	42.2461	1.49171	0.576968	0.00568912	0.012881	1	74	4.01376	4.19576	4.87241	89	5.13127	5.34866	6.11453	81	4.83056
T66009758.1	KQ758787.1	complement(join(126624..126756,127156..128321))	1299	49.2427	-5.67297	-2.5041	0	0	0	49.2427	-1.50621	-0.59092	0.00119413	0.00243686	1	49.2427	-1.16589	-0.221436	0.222922	0.325387	1	30.052	3.76639	1.91318	0	0	0	43.1847	4.86577	2.28267	0	0	0	43.1847	1.29189	0.369484	0.0433511	0.0775726	1	1032	51.7096	54.0544	67.9504	906	48.2542	50.2985	62.2446	867	47.7643
T66009759.1	KQ758787.1	128850..129950	1101	31.7994	-2.19992	-1.13745	1.22245e-09	5.05374e-09	1.42819e-05	31.7994	1.00198	0.00284963	0.987611	0.992624	1	31.7994	-2.07522	-1.05326	2.05807e-08	1.54428e-07	0.000240445	29.2124	2.20427	1.1403	1.15561e-09	4.15798e-09	1.3501e-05	15.6271	1.06009	0.084187	0.660366	0.717346	1	29.2124	-2.07932	-1.05611	1.94834e-08	1.16135e-07	0.000227624	498	29.4403	30.7753	32.79	519	32.6134	33.9951	35.6567	513	33.3445
T66009760.1	KQ758787.1	complement(130085..131335)	1251	19.9244	-2.35649	-1.23664	2.10647e-08	7.73654e-08	0.000246099	19.9244	-1.68713	-0.75457	0.000567595	0.00121317	1	19.9244	-1.03652	-0.0517432	0.810696	0.870622	1	10.8538	1.39674	0.482068	0.0314251	0.0482951	1	19.6636	2.27347	1.1849	8.48311e-08	2.79808e-07	0.000991081	19.6636	1.62769	0.702827	0.00136014	0.00356209	1	430	22.3724	23.3868	28.3127	337	18.6375	19.4271	23.1528	328	18.7633
T66009761.1	KQ758787.1	133519..133695	177	16.2982	-1.26406	-0.33807	0.368456	0.451082	1	18.3343	1.22002	0.286909	0.436945	0.507815	1	18.6637	1.11886	0.162027	0.662501	0.753652	1	18.3343	1.54219	0.624979	0.0937707	0.130245	1	18.6637	1.41431	0.500097	0.18241	0.240693	1	18.6637	-1.09042	-0.124882	0.734504	0.801458	1	52	19.1219	19.989	3.42386	41	16.0261	16.705	2.81681	34	13.7467
T66009762.1	KQ758787.1	137245..140403	3159	15.0643	1.20343	0.26715	0.113396	0.163134	1	17.1032	1.59135	0.67025	6.84158e-05	0.00016433	0.799302	12.1921	1.02042	0.0291585	0.863672	0.913313	1	17.1032	1.32235	0.403101	0.0160775	0.0260228	1	15.0643	-1.17935	-0.237991	0.158956	0.213728	1	17.1032	-1.55951	-0.641092	0.000142481	0.000458695	1	579	11.9297	12.4707	38.1233	538	11.7828	12.282	36.962	503	11.3949
T66009763.1	KQ758787.1	complement(140496..140909)	414	92.6839	-1.22898	-0.29746	0.064581	0.0991718	1	137.381	1.61105	0.688001	1.52248e-05	3.95094e-05	0.177871	92.6839	-1.16226	-0.21693	0.178842	0.271211	1	137.381	1.97995	0.985461	6.65759e-10	2.45133e-09	7.77806e-06	81.4219	1.05741	0.0805305	0.618928	0.679727	1	137.381	-1.87245	-0.904931	1.56185e-08	9.41777e-08	0.000182471	570	89.6139	93.6774	37.5307	538	89.9079	93.717	36.962	570	98.5299
T66009764.1	KQ758787.1	complement(144630..146246)	1617	0.378423	3.06504	1.61591	0.0265183	0.0443794	1	0.111209	-1.80335	-0.850681	0.377331	0.447322	1	0.187603	1.59123	0.670141	0.396041	0.511944	1	0.378423	-5.52735	-2.46659	0.00452901	0.00803773	1	0.378423	-1.92621	-0.945766	0.158552	0.213234	1	0.187603	2.86954	1.52082	0.0986212	0.157038	1	4	0.161009	0.16831	0.263374	3	0.128359	0.133797	0.206108	1	0.0442572
T66009765.1	KQ758787.1	149496..150437	942	92.3455	-1.68507	-0.752808	1.80643e-06	5.44351e-06	0.0211045	92.3455	-1.63553	-0.70976	7.01837e-06	1.90069e-05	0.0819956	92.3455	-1.02233	-0.0318642	0.839047	0.89397	1	58.766	1.03029	0.0430485	0.786512	0.831417	1	92.2958	1.64826	0.720944	4.95042e-06	1.37606e-05	0.0578358	92.2958	1.5998	0.677895	1.81324e-05	7.01459e-05	0.211841	1391	96.1119	100.47	91.5882	1218	89.4566	93.2465	83.6798	1204	91.468
T66009766.1	KQ758787.1	complement(join(150977..151285,151438..151536))	408	2866.15	-6.85688	-2.77755	0	0	0	2866.15	-3.21857	-1.68642	0	0	0	2866.15	-1.60553	-0.683048	1.23976e-05	5.62709e-05	0.144841	818.175	2.13041	1.09113	3.89377e-12	1.71405e-11	4.5491e-08	1822.94	4.27079	2.0945	0	0	0	1822.94	2.00468	1.00337	1.48109e-10	1.16643e-09	1.73036e-06	17220	2747.1	2871.66	1133.82	17400	2950.56	3075.57	1195.43	16538	2900.79
T66009767.3	KQ758787.1	complement(151584..151748)	165	2.64438	-3.86757	-1.95143	0.0246066	0.0414952	1	2.64438	-1.79439	-0.843497	0.26446	0.330236	1	2.86545	1.07042	0.0981786	0.886878	0.931324	1	1.28039	2.15536	1.10793	0.229334	0.289561	1	2.86545	4.13993	2.04961	0.0182901	0.0304175	1	2.86545	1.92076	0.941676	0.213071	0.301485	1	6	2.36684	2.47416	0.39506	5	2.09653	2.18536	0.343513	8	3.46976
T66009768.1	KQ758787.1	153145..154581	1437	40.4124	18.7912	4.23199	4.2401e-11	2.01534e-10	4.95371e-07	2.02549	-4.69498	-2.23112	0.00146944	0.00296502	1	2.02549	-341.603	-8.41618	0.000907119	0.00276779	1	40.4124	-88.2244	-6.46311	0	0	0	40.4124	-6419.14	-12.6482	5.96798e-07	1.82667e-06	0.00697239	0.392459	-72.7592	-6.18506	0.0152613	0.0312311	1	1	0.0452944	0.0473482	0.0658434	57	2.74432	2.86058	3.91605	66	3.28686
T66009769.1	KQ758787.1	complement(154743..155360)	618	61.2085	-1.04134	-0.0584466	0.717045	0.777687	1	59.6479	-1.28878	-0.366005	0.0245926	0.0397303	1	90.5856	1.48984	0.575159	0.000332741	0.00112831	1	61.2085	-1.23761	-0.307558	0.05872	0.0852948	1	90.5856	1.55144	0.633605	7.61463e-05	0.000182037	0.889617	90.5856	1.92008	0.941164	5.90194e-09	3.80112e-08	6.89524e-05	516	54.3453	56.8096	33.9752	542	60.6774	63.248	37.2368	552	63.9211
T66009770.1	KQ758787.1	156035..157930	1896	93.9666	-1.69146	-0.758268	1.72144e-07	5.76847e-07	0.00201116	93.9666	-1.53465	-0.617907	2.05973e-05	5.25525e-05	0.240638	93.9666	-1.57964	-0.659599	5.53792e-06	2.70483e-05	0.0646995	59.4669	1.10218	0.14036	0.335145	0.402746	1	60.7074	1.07079	0.098669	0.498292	0.568344	1	60.7074	-1.02932	-0.0416914	0.77484	0.832639	1	2690	92.3453	96.5327	177.119	2557	93.3058	97.2587	175.673	2550	96.2488
T66009771.1	KQ758787.1	complement(158297..158461)	165	1542.49	-4.9882	-2.31852	0	0	0	1542.49	-2.62146	-1.39037	0	0	0	1542.49	-1.64166	-0.715156	1.13166e-05	5.17263e-05	0.132212	540.834	1.90283	0.928146	2.05793e-08	6.69902e-08	0.000240428	960.027	3.03851	1.60336	0	0	0	960.027	1.59684	0.675216	3.79495e-05	0.000137222	0.443364	3890	1534.5	1604.08	256.131	3874	1624.4	1693.21	266.154	3386	1468.58
T66009772.1	KQ758787.1	complement(159713..160960)	1248	168.829	-2.76365	-1.46658	0	0	0	168.829	-1.81399	-0.859169	7.12398e-08	2.38548e-07	0.000832294	168.829	-1.66865	-0.73868	3.57217e-06	1.81846e-05	0.0417336	85.5166	1.52352	0.607406	0.000155016	0.000339403	1	103.403	1.65622	0.727895	5.74297e-06	1.58505e-05	0.0670951	103.403	1.0871	0.120489	0.451477	0.55423	1	3076	160.425	167.7	202.534	3131	173.574	180.928	215.108	3008	172.487
T66009773.1	KQ758787.1	complement(162253..163554)	1302	20.3111	-1.44436	-0.530428	0.00530844	0.0101354	1	22.2593	1.19188	0.253238	0.17821	0.233699	1	32.0903	1.54675	0.629238	0.00077545	0.00240307	1	22.2593	1.7215	0.783666	3.62096e-05	8.54448e-05	0.423037	32.0903	2.23406	1.15967	8.18618e-10	3.25303e-09	9.56391e-06	32.0903	1.29774	0.376	0.0439508	0.0785014	1	426	21.2961	22.2617	28.0493	417	22.1585	23.0973	28.649	318	17.4787
T66009774.1	KQ758787.1	164515..165249	735	32.9077	2.45425	1.29528	3.69492e-11	1.76411e-10	4.31678e-07	65.2681	5.66781	2.50279	0	0	0	23.6373	1.84286	0.881944	8.84379e-06	4.14282e-05	0.103322	65.2681	2.30938	1.20751	6.31099e-11	2.52764e-10	7.37312e-07	32.9077	-1.33177	-0.413341	0.0297829	0.0475346	1	65.2681	-3.07556	-1.62085	0	0	0	135	11.9549	12.497	8.88886	135	12.7076	13.2459	9.27485	133	12.9496
T66009775.1	KQ758787.1	complement(165426..166535)	1110	51.3925	-1.44875	-0.534804	0.000501957	0.00112527	1	51.3925	-1.48763	-0.573018	0.000204174	0.000461655	1	51.3925	-1.11376	-0.155444	0.310555	0.422625	1	37.9209	-1.02684	-0.0382137	0.805546	0.847549	1	47.1149	1.30077	0.379361	0.0139047	0.0236289	1	47.1149	1.33568	0.417574	0.00699687	0.0155319	1	856	50.194	52.47	56.362	817	50.9231	53.0805	56.13	823	53.0604
T66009776.1	KQ758787.1	168338..168733	396	45.9061	1.28165	0.358002	0.129524	0.183511	1	33.562	-1.58201	-0.66176	0.00650869	0.011742	1	39.338	1.14938	0.200853	0.398212	0.514162	1	45.9061	-2.02758	-1.01976	2.35402e-05	5.68184e-05	0.27502	45.9061	-1.11508	-0.157149	0.504882	0.574123	1	39.338	1.81833	0.862613	0.000379794	0.00112532	1	171	28.1062	29.3806	11.2592	222	38.7859	40.4291	15.252	187	33.794
T66009777.1	KQ758787.1	171044..171823	780	14.3825	1.02279	0.032506	0.902965	0.93184	1	14.2515	1.17588	0.23374	0.380487	0.450424	1	16.2398	1.20885	0.273631	0.304466	0.41613	1	14.3825	1.14968	0.201234	0.448874	0.517638	1	16.2398	1.18191	0.241125	0.364079	0.437292	1	16.2398	1.02804	0.0398911	0.880597	0.918158	1	161	13.4348	14.044	10.6008	151	13.3936	13.9611	10.3741	137	12.5695
T66009778.1	KQ758787.1	173427..175373	1947	31.3263	-1.97656	-0.98299	2.94209e-10	1.28362e-09	3.43724e-06	31.3263	-2.67234	-1.4181	0	0	0	31.3263	-1.22215	-0.289424	0.061321	0.111957	1	16.9551	-1.35201	-0.435111	0.00669623	0.0115814	1	26.2074	1.61728	0.693566	9.68477e-06	2.5975e-05	0.113147	26.2074	2.18658	1.12868	1.33993e-12	1.33115e-11	1.56544e-08	983	32.8616	34.3517	64.7241	849	30.1688	31.4469	58.3285	842	30.9485
T66009779.1	LNGJ01000579.1	complement(1423..2331)	909	0.150371	1.75523	0.81166	0.441918	0.526507	1	0.0731066	-2.30279	-1.20338	0.425792	0.496559	1	0.0731066	-9.08421	-3.18336	0.222565	0.325068	1	0.150371	-4.04192	-2.01504	0.153525	0.201804	1	0.150371	-15.9449	-3.99502	0.117733	0.163845	1	0.0247369	-3.94488	-1.97998	0.475249	0.576148	1	2	0.143208	0.149702	0.131687	1	0.0761118	0.0793364	0.0687026	0	0
T66009780.1	LNGJ01000579.1	join(2540..2596,2813..3529)	774	0.0289286	3.38119	1.75753	0.506981	0.588724	1	0.059725	6.63682	2.73049	0.279687	0.346179	1	0	-1.02137	-0.0305007	0.992834	0.997973	1	0.059725	1.96286	0.97296	0.53071	0.597395	1	0.0289286	-3.45343	-1.78803	0.515553	0.583505	1	0.059725	-6.77862	-2.76099	0.294135	0.392535	1	0	0	0	0	0	0	0	0	0	0
[truncated: 10,945 more rows]
[truncated: 48 more columns]
